# Supplementary material for: High Expression of TMEM33 Predicts Poor Prognosis and Promotes Cell Proliferation in Cervical Cancer
Source: Front Genet. 2022 Jun 27;13:908807. doi: 10.3389/fgene.2022.908807 (PMC9271802; doi:10.3389/fgene.2022.908807)
Supplement: Supplementary file 2 [file DataSheet2.xlsx]

## Sheet: DEGs of TMEM33 in CESC
Number	gene_name	gene_id	baseMean	log2FoldChange	lfcSE	stat	pvalue	padj
1	FGF4	ENSG00000075388	9.64215	6.22841	0.967948	6.43465	1.23757e-10	1.15578e-08
2	AMBN	ENSG00000178522	13.6838	6.11333	0.72263	8.45983	2.67757e-17	1.47499e-14
3	VIL1	ENSG00000127831	242.608	4.61758	0.354083	13.041	7.15376e-39	5.43829e-35
4	KRT28	ENSG00000173908	2.60657	4.39233	0.827396	5.30862	1.10458e-07	3.44989e-06
5	REG3A	ENSG00000172016	3.69309	4.37503	0.968298	4.51827	6.23466e-06	9.85361e-05
6	DEFA5	ENSG00000164816	2.44114	4.32335	1.24995	3.45881	0.000542563	0.00363426
7	REG1B	ENSG00000172023	2.4267	4.30379	1.06042	4.05859	4.93709e-05	0.00053146
8	REG4	ENSG00000134193	95.8666	4.08069	0.395562	10.3162	5.95458e-25	1.19123e-21
9	SI	ENSG00000090402	6.53464	3.89642	0.604229	6.44859	1.12898e-10	1.06219e-08
10	CLRN3	ENSG00000180745	49.6674	3.80402	0.400668	9.49418	2.21952e-21	2.48129e-18
11	IHH	ENSG00000163501	50.0356	3.61348	0.314346	11.4952	1.39396e-30	4.81677e-27
12	AC147055.1	ENSG00000248635	2.15262	3.53804	0.829952	4.26295	2.01747e-05	0.000258921
13	LCN15	ENSG00000177984	7.3126	3.4002	0.445103	7.63914	2.1868e-14	6.06718e-12
14	CYP2B6	ENSG00000197408	33.4108	3.39556	0.412772	8.22624	1.93181e-16	8.53815e-14
15	FGF3	ENSG00000186895	4.4117	3.37906	0.862901	3.91593	9.00564e-05	0.000860062
16	AC123023.1	ENSG00000236452	1.82518	3.30173	0.637766	5.17702	2.25454e-07	6.20081e-06
17	REG1A	ENSG00000115386	59.1769	3.23362	0.570922	5.66385	1.4801e-08	6.43693e-07
18	DEFA6	ENSG00000164822	2.3275	3.19421	0.94595	3.37672	0.000733555	0.00462472
19	SERPINA4	ENSG00000100665	55.7574	3.18584	0.5195	6.13252	8.64996e-10	5.9888e-08
20	PCK1	ENSG00000124253	64.9717	3.15	0.380812	8.2718	1.31952e-16	5.97081e-14
21	LRRC31	ENSG00000114248	153.612	3.13362	0.438079	7.1531	8.48416e-13	1.60439e-10
22	DSCR8	ENSG00000198054	2.90502	3.12795	0.611193	5.11778	3.09145e-07	8.08157e-06
23	TDGF1	ENSG00000241186	37.0811	3.12366	0.344117	9.07731	1.11291e-19	9.19604e-17
24	MGAM2	ENSG00000257743	21.0134	3.11808	0.414037	7.53092	5.03838e-14	1.27672e-11
25	CDX2	ENSG00000165556	33.6284	3.11413	0.457566	6.80586	1.00448e-11	1.33966e-09
26	PHGR1	ENSG00000233041	3.86804	3.09158	0.555186	5.56855	2.56874e-08	1.02025e-06
27	AC005550.2	ENSG00000237070	1.27595	3.08225	0.718644	4.28898	1.79495e-05	0.0002351
28	MIR3131	ENSG00000264755	0.96318	3.08117	0.790543	3.89754	9.71753e-05	0.00091425
29	CAPN6	ENSG00000077274	248.263	3.06918	0.316755	9.68945	3.34317e-22	4.2358e-19
30	SLC26A3	ENSG00000091138	10.4055	3.05895	0.315293	9.70194	2.95833e-22	3.87745e-19
31	AL354863.1	ENSG00000238276	1.22572	3.04692	1.06144	2.87056	0.00409739	0.0181243
32	LEFTY1	ENSG00000243709	82.6492	3.03056	0.300772	10.0759	7.05812e-24	1.16643e-20
33	ATOH1	ENSG00000172238	2.61298	2.99297	0.528688	5.66112	1.50389e-08	6.518e-07
34	ANKS4B	ENSG00000175311	99.6477	2.96555	0.432784	6.85227	7.26877e-12	1.02328e-09
35	MMP26	ENSG00000167346	1.42042	2.92061	0.940161	3.1065	0.00189318	0.0098461
36	AC106876.1	ENSG00000222001	5.0254	2.88988	0.721308	4.00644	6.16404e-05	0.000634774
37	SLC17A4	ENSG00000146039	4.09008	2.88755	0.699318	4.1291	3.64184e-05	0.000416821
38	LINC01811	ENSG00000226320	1.05696	2.86148	0.770696	3.71285	0.000204938	0.00167445
39	LINC00261	ENSG00000259974	34.3744	2.85627	0.48573	5.88036	4.09364e-09	2.20708e-07
40	DDC	ENSG00000132437	27.6272	2.82106	0.282584	9.98309	1.8075e-23	2.64243e-20
41	USH1C	ENSG00000006611	389.914	2.7803	0.390724	7.11575	1.11304e-12	2.06373e-10
42	SP3P	ENSG00000225530	1.14122	2.77925	0.517688	5.36859	7.93558e-08	2.59803e-06
43	CDHR5	ENSG00000099834	126.418	2.76113	0.30592	9.02567	1.78606e-19	1.38547e-16
44	TAAR1	ENSG00000146399	8.50775	2.7546	0.576519	4.77799	1.77055e-06	3.47385e-05
45	LRRTM1	ENSG00000162951	21.9465	2.73884	0.438563	6.24503	4.23731e-10	3.28944e-08
46	SLC3A1	ENSG00000138079	70.2074	2.72692	0.274983	9.91669	3.52246e-23	4.95885e-20
47	AC024901.1	ENSG00000255910	3.01411	2.68559	0.394075	6.81492	9.4313e-12	1.28489e-09
48	CLDN2	ENSG00000165376	68.0818	2.66084	0.246872	10.7782	4.36437e-27	1.10593e-23
49	BCAR4	ENSG00000262117	13.4972	2.66033	0.474245	5.60961	2.02785e-08	8.33283e-07
50	LGALS4	ENSG00000171747	402.349	2.63122	0.27675	9.50755	1.95214e-21	2.24851e-18
51	LINC01036	ENSG00000230426	0.958059	2.60752	1.04562	2.49375	0.0126401	0.0434246
52	LIX1	ENSG00000145721	7.3676	2.58912	0.350744	7.3818	1.56158e-13	3.43096e-11
53	HNF1A	ENSG00000135100	78.972	2.58737	0.376421	6.87362	6.25943e-12	9.08095e-10
54	TRIM43	ENSG00000144015	1.6449	2.5655	0.569957	4.50121	6.75688e-06	0.000105075
55	CA8	ENSG00000178538	191.127	2.54687	0.321719	7.91645	2.44391e-15	8.6816e-13
56	LINC01194	ENSG00000248131	1.50325	2.54018	0.816749	3.11011	0.00187015	0.00975707
57	GP2	ENSG00000169347	8.76787	2.53894	0.548723	4.62699	3.71021e-06	6.41315e-05
58	RN7SL8P	ENSG00000243352	1.52793	2.53767	0.474268	5.3507	8.7616e-08	2.82621e-06
59	LHFPL3-AS2	ENSG00000225329	9.27389	2.53371	0.338889	7.47652	7.63149e-14	1.80169e-11
60	LINC02418	ENSG00000214039	15.8467	2.53317	0.442822	5.72053	1.06194e-08	4.88083e-07
61	CT45A1	ENSG00000268940	1.06953	2.51559	0.865604	2.90617	0.0036588	0.0165364
62	CT45A10	ENSG00000269586	1.64894	2.49206	0.781495	3.18884	0.00142844	0.0078643
63	LINC01901	ENSG00000267413	1.28041	2.48885	0.607505	4.09684	4.18836e-05	0.000464816
64	PNMT	ENSG00000141744	110.322	2.47668	0.305818	8.09854	5.56245e-16	2.24924e-13
65	HNF1A-AS1	ENSG00000241388	67.2063	2.4433	0.38306	6.37836	1.78996e-10	1.56766e-08
66	UCN3	ENSG00000178473	1.59388	2.43241	0.505976	4.80736	1.52935e-06	3.0757e-05
67	IYD	ENSG00000009765	51.0116	2.42158	0.324723	7.45738	8.82631e-14	2.07091e-11
68	AC091043.1	ENSG00000263588	0.873172	2.38697	0.801418	2.97843	0.00289726	0.013733
69	TM4SF20	ENSG00000168955	4.37651	2.37352	0.319209	7.43562	1.04075e-13	2.39752e-11
70	DMBT1	ENSG00000187908	1818.47	2.35548	0.37469	6.28648	3.24739e-10	2.62624e-08
71	HHLA2	ENSG00000114455	31.4807	2.3504	0.34343	6.84389	7.70702e-12	1.06914e-09
72	MS4A8	ENSG00000166959	96.8601	2.33165	0.498554	4.67683	2.91341e-06	5.24828e-05
73	CDH17	ENSG00000079112	125.877	2.32815	0.258424	9.00903	2.07883e-19	1.58032e-16
74	MIR194-2HG	ENSG00000229719	21.6727	2.32708	0.25351	9.17942	4.3341e-20	4.01803e-17
75	TUSC8	ENSG00000237361	8.48815	2.2846	0.465596	4.90683	9.25599e-07	2.02079e-05
76	AC084866.1	ENSG00000249955	9.55226	2.28295	0.84023	2.71706	0.0065865	0.0261875
77	AC106875.1	ENSG00000228496	2.05484	2.25053	0.497556	4.52318	6.09176e-06	9.67604e-05
78	PIRT	ENSG00000233670	1.46272	2.24905	0.45144	4.98195	6.29476e-07	1.47058e-05
79	LINC01456	ENSG00000225882	2.58987	2.24393	0.914185	2.45457	0.0141055	0.0473923
80	AL162582.1	ENSG00000230234	1.12099	2.2412	0.503129	4.45452	8.40809e-06	0.000126271
81	TEX55	ENSG00000163424	2.07306	2.23815	0.446396	5.01382	5.33612e-07	1.27592e-05
82	SLC4A4	ENSG00000080493	351.546	2.23507	0.2772	8.06304	7.44231e-16	2.94669e-13
83	TMEM213	ENSG00000214128	58.3676	2.23049	0.413586	5.39305	6.92698e-08	2.33417e-06
84	URAD	ENSG00000183463	0.717163	2.22607	0.766504	2.90419	0.00368206	0.0166158
85	PAEP	ENSG00000122133	56.8895	2.21326	0.35288	6.272	3.56439e-10	2.85828e-08
86	MUC17	ENSG00000169876	4.62797	2.20841	0.485244	4.55113	5.33581e-06	8.7082e-05
87	AL133467.4	ENSG00000270038	0.809681	2.20765	0.740606	2.98087	0.00287433	0.0136481
88	LINC00858	ENSG00000229404	4.31374	2.19121	0.664443	3.29781	0.000974422	0.00578537
89	C6orf118	ENSG00000112539	22.7858	2.1861	0.412117	5.30456	1.12946e-07	3.5017e-06
90	AC055717.2	ENSG00000261650	0.866028	2.18534	0.788595	2.77118	0.00558528	0.0230506
91	ALPI	ENSG00000163295	9.61051	2.18229	0.62507	3.49127	0.000480725	0.00330423
92	RNF186	ENSG00000178828	18.2734	2.16501	0.462296	4.68317	2.82475e-06	5.1055e-05
93	SCTR-AS1	ENSG00000231013	4.90702	2.16442	0.431452	5.0166	5.25938e-07	1.26126e-05
94	GNAT3	ENSG00000214415	0.846339	2.16407	0.706193	3.06441	0.00218099	0.0110034
95	TMEM229A	ENSG00000234224	2.88146	2.15388	0.542845	3.96775	7.25537e-05	0.000725919
96	GABRB2	ENSG00000145864	49.6249	2.15304	0.349338	6.1632	7.12888e-10	5.09658e-08
97	AC021218.1	ENSG00000204876	12.9776	2.14972	0.404726	5.31153	1.08707e-07	3.40358e-06
98	MYO7B	ENSG00000169994	285.683	2.14843	0.282345	7.60922	2.75759e-14	7.38141e-12
99	C4BPA	ENSG00000123838	238.02	2.14803	0.39321	5.46281	4.68655e-08	1.66889e-06
100	TESC	ENSG00000088992	388.984	2.14705	0.234083	9.17218	4.63565e-20	4.19526e-17
101	AC010329.2	ENSG00000269779	0.726144	2.13449	0.719751	2.96559	0.003021	0.0142149
102	AL135999.3	ENSG00000274002	5.58321	2.12818	0.353487	6.02053	1.73844e-09	1.06923e-07
103	RNF182	ENSG00000180537	301.893	2.1226	0.309468	6.85886	6.941e-12	9.8443e-10
104	LINC02672	ENSG00000227121	19.9921	2.12117	0.573114	3.70113	0.000214642	0.00173993
105	LINC01807	ENSG00000232023	1.09847	2.12059	0.723394	2.93145	0.00337386	0.0154992
106	HNF4A	ENSG00000101076	213.628	2.11946	0.349667	6.06135	1.34985e-09	8.66687e-08
107	MAGEB6	ENSG00000176746	0.770702	2.11361	0.705186	2.99724	0.00272433	0.0130879
108	ALDOB	ENSG00000136872	47.101	2.11302	0.307753	6.86598	6.60381e-12	9.4365e-10
109	AP005119.2	ENSG00000265417	1.64452	2.11194	0.540058	3.91059	9.20705e-05	0.000874681
110	AC011632.1	ENSG00000253706	3.95602	2.10978	0.427372	4.93663	7.94836e-07	1.78812e-05
111	BMP5	ENSG00000112175	7.86529	2.10675	0.442472	4.76132	1.92334e-06	3.72421e-05
112	AP004608.1	ENSG00000255545	92.8624	2.09599	0.434289	4.82625	1.39125e-06	2.83698e-05
113	MUC13	ENSG00000173702	4229.49	2.09015	0.392394	5.32666	1.00034e-07	3.16329e-06
114	ADGRG7	ENSG00000144820	18.7625	2.08765	0.347075	6.01498	1.79909e-09	1.10118e-07
115	PRSS2	ENSG00000275896	25.1956	2.0836	0.398701	5.22596	1.73257e-07	4.98903e-06
116	AC011298.1	ENSG00000219159	23.3487	2.08257	0.327903	6.35119	2.13659e-10	1.82909e-08
117	AQP12B	ENSG00000185176	2.20103	2.07219	0.531952	3.89544	9.80201e-05	0.000919483
118	AC126564.1	ENSG00000280217	4.24992	2.07038	0.340333	6.08337	1.1768e-09	7.65929e-08
119	AC074135.1	ENSG00000267886	3.12538	2.04697	0.394338	5.19091	2.09272e-07	5.8317e-06
120	FAM181A	ENSG00000140067	18.0721	2.04018	0.349549	5.8366	5.32782e-09	2.76651e-07
121	AL359378.1	ENSG00000234763	0.618031	2.03771	0.792754	2.57042	0.0101575	0.0366549
122	AGMO	ENSG00000187546	11.0574	2.02647	0.373223	5.42965	5.64632e-08	1.95997e-06
123	PCDHA12	ENSG00000251664	9.83897	2.02559	0.396257	5.11182	3.19069e-07	8.31241e-06
124	CHIA	ENSG00000134216	1.36552	2.02071	0.535555	3.77311	0.000161226	0.00138147
125	RTL1	ENSG00000254656	2.81697	2.01452	0.527406	3.81969	0.000133621	0.0011823
126	KCNH8	ENSG00000183960	34.5143	2.01451	0.299967	6.71578	1.87063e-11	2.26442e-09
127	LINC02468	ENSG00000256499	1.03312	2.01368	0.621072	3.24227	0.0011858	0.00677573
128	AL133467.2	ENSG00000258927	0.907791	2.01136	0.64878	3.10022	0.00193377	0.0100058
129	LINC00355	ENSG00000227674	1.14786	2.01012	0.683403	2.94134	0.00326796	0.0151279
130	LINC01159	ENSG00000229743	1.27948	2.00943	0.663363	3.02916	0.00245238	0.0120573
131	AL606970.1	ENSG00000224417	3.21533	2.0036	0.484093	4.13887	3.49018e-05	0.000403104
132	AMELX	ENSG00000125363	0.674833	1.99522	0.618001	3.22851	0.00124439	0.00705326
133	NAT8L	ENSG00000185818	131.051	1.99322	0.257273	7.74749	9.373e-15	2.9689e-12
134	SST	ENSG00000157005	26.8407	1.98587	0.432613	4.5904	4.42401e-06	7.44056e-05
135	LRRC52-AS1	ENSG00000237463	1.47841	1.98446	0.55237	3.59263	0.000327356	0.00243977
136	GPA33	ENSG00000143167	85.4545	1.98263	0.24386	8.13022	4.28508e-16	1.77039e-13
137	MAGEA10	ENSG00000124260	41.624	1.97687	0.388747	5.08523	3.67184e-07	9.36061e-06
138	TSPEAR	ENSG00000175894	16.9322	1.9736	0.296246	6.66204	2.70062e-11	3.06813e-09
139	HABP2	ENSG00000148702	117.248	1.96868	0.323993	6.07629	1.22997e-09	7.97803e-08
140	AC021146.12	ENSG00000272626	1.02899	1.96811	0.681518	2.88784	0.00387901	0.0173379
141	FOXA2	ENSG00000125798	281.055	1.95592	0.473168	4.13366	3.57028e-05	0.000410361
142	NXPE1	ENSG00000095110	1.47676	1.9472	0.416297	4.67743	2.90489e-06	5.2379e-05
143	LYPD8	ENSG00000259823	8.44079	1.93927	0.448582	4.32312	1.53841e-05	0.000206625
144	PHF2P2	ENSG00000226057	1.51541	1.93528	0.487386	3.97074	7.16507e-05	0.000718207
145	ISX	ENSG00000175329	1.14978	1.92966	0.599813	3.21709	0.00129496	0.00726946
146	AC105290.1	ENSG00000248545	1.1257	1.92777	0.505935	3.81031	0.000138795	0.00121951
147	PCDHAC2	ENSG00000243232	35.1383	1.91994	0.347201	5.52978	3.20638e-08	1.22241e-06
148	C9orf135	ENSG00000204711	4.52948	1.91323	0.482741	3.96325	7.39358e-05	0.000736912
149	EPHA7	ENSG00000135333	62.338	1.90371	0.314224	6.05847	1.37426e-09	8.80871e-08
150	NKX2-6	ENSG00000180053	0.664022	1.9025	0.741608	2.56537	0.0103064	0.0370868
151	PAX3	ENSG00000135903	4.32603	1.89885	0.41877	4.53434	5.77826e-06	9.27107e-05
152	GALNTL6	ENSG00000174473	36.2931	1.8972	0.256985	7.38255	1.55283e-13	3.43096e-11
153	SLC39A5	ENSG00000139540	33.6015	1.89499	0.219367	8.63845	5.69802e-18	3.79968e-15
154	TM4SF5	ENSG00000142484	25.4675	1.88539	0.470897	4.00383	6.23253e-05	0.000640751
155	CTNNA2	ENSG00000066032	7.28542	1.8756	0.359139	5.2225	1.76523e-07	5.07408e-06
156	TFF1	ENSG00000160182	269.289	1.86119	0.378448	4.91795	8.74565e-07	1.93269e-05
157	CLCA1	ENSG00000016490	1.30121	1.85228	0.402319	4.60401	4.14432e-06	7.03867e-05
158	AC008443.2	ENSG00000248103	2.31322	1.84842	0.455493	4.05806	4.94814e-05	0.000532349
159	C16orf89	ENSG00000153446	49.31	1.84675	0.261462	7.06318	1.62731e-12	2.86361e-10
160	AQP12A	ENSG00000184945	1.01665	1.84251	0.559551	3.29283	0.000991835	0.00586582
161	EPHA5-AS1	ENSG00000250846	0.629776	1.84111	0.621595	2.96191	0.0030574	0.0143489
162	GLYATL3	ENSG00000203972	3.92131	1.81312	0.580023	3.12595	0.00177232	0.0093512
163	ZNF730	ENSG00000183850	5.81902	1.81106	0.308092	5.87832	4.14449e-09	2.23133e-07
164	HYDIN	ENSG00000157423	33.0361	1.80938	0.300749	6.01624	1.78514e-09	1.09441e-07
165	TESC-AS1	ENSG00000258285	0.81254	1.80569	0.421399	4.285	1.82738e-05	0.000238731
166	MTNR1A	ENSG00000168412	3.63694	1.79745	0.357314	5.03046	4.89312e-07	1.19376e-05
167	CFAP221	ENSG00000163075	63.1437	1.79036	0.30676	5.83637	5.33504e-09	2.76651e-07
168	LINC02398	ENSG00000256287	2.23127	1.78943	0.477618	3.74658	0.00017926	0.00150081
169	MT4	ENSG00000102891	1.64611	1.78824	0.573076	3.12043	0.00180589	0.00949144
170	DCAF12L1	ENSG00000198889	9.87038	1.78624	0.689754	2.58968	0.00960663	0.0350935
171	RPL7AP28	ENSG00000184139	11.7987	1.78603	0.384641	4.64335	3.42798e-06	6.01004e-05
172	AC111000.4	ENSG00000250696	0.627043	1.77718	0.643616	2.76124	0.00575816	0.0236052
173	AC103808.3	ENSG00000265717	0.490164	1.76907	0.721017	2.45358	0.0141443	0.0474822
174	TRPC7	ENSG00000069018	0.632434	1.76538	0.489213	3.60862	0.000307831	0.00232479
175	LINC01612	ENSG00000250266	1.47945	1.76204	0.501819	3.51131	0.000445902	0.00310644
176	NEUROD1	ENSG00000162992	0.933713	1.75912	0.473435	3.71564	0.000202687	0.0016618
177	FABP2	ENSG00000145384	3.23844	1.75685	0.340795	5.15516	2.53412e-07	6.84103e-06
178	KRT20	ENSG00000171431	17.4211	1.75444	0.329578	5.32328	1.01911e-07	3.21198e-06
179	FGF12-AS2	ENSG00000230126	0.844626	1.75168	0.518775	3.37656	0.000733978	0.00462662
180	CCL15	ENSG00000275718	11.6411	1.75072	0.417135	4.19701	2.7046e-05	0.000328755
181	NLRP5	ENSG00000171487	0.889259	1.74878	0.469058	3.72829	0.000192785	0.00159403
182	CBLN2	ENSG00000141668	12.424	1.74491	0.414337	4.21133	2.53872e-05	0.000311581
183	AC104574.2	ENSG00000259616	0.928125	1.74404	0.45463	3.83618	0.000124964	0.00112172
184	KIF1A	ENSG00000130294	394.317	1.74117	0.386137	4.50921	6.50682e-06	0.000102158
185	NAA11	ENSG00000156269	1.0246	1.73945	0.417377	4.16758	3.07846e-05	0.000364411
186	ADAMTS18	ENSG00000140873	21.7122	1.739	0.25604	6.7919	1.10668e-11	1.45051e-09
187	FGF19	ENSG00000162344	31.4384	1.71778	0.46448	3.69829	0.000217058	0.00175614
188	PLUT	ENSG00000247381	2.23155	1.71676	0.6457	2.65875	0.007843	0.0299791
189	AC092868.1	ENSG00000259674	20.935	1.71578	0.318474	5.38751	7.14423e-08	2.38553e-06
190	SULT1C2	ENSG00000198203	156.395	1.7143	0.277358	6.18081	6.3775e-10	4.65276e-08
191	C8orf49	ENSG00000255394	1.40175	1.7092	0.515971	3.31259	0.000924348	0.00554696
192	LINC01571	ENSG00000260057	1.08231	1.70882	0.671378	2.54524	0.0109202	0.0388323
193	AF250324.1	ENSG00000272566	2.25839	1.70703	0.421425	4.05061	5.10852e-05	0.000544364
194	LINC02438	ENSG00000248238	4.72459	1.70649	0.475047	3.59225	0.000327838	0.00244192
195	BMS1P8	ENSG00000260518	3.51479	1.70302	0.320214	5.31837	1.04702e-07	3.29449e-06
196	ARMC3	ENSG00000165309	171.296	1.70165	0.403962	4.21241	2.52664e-05	0.000310701
197	AL163953.1	ENSG00000225680	1.8478	1.68926	0.540345	3.12626	0.00177047	0.00934529
198	FAM41C	ENSG00000230368	0.798509	1.68383	0.417322	4.03486	5.46354e-05	0.000575579
199	TOX3	ENSG00000103460	403.837	1.68381	0.431788	3.89963	9.63411e-05	0.000909118
200	NDNF	ENSG00000173376	73.4179	1.68346	0.247093	6.81308	9.55308e-12	1.29683e-09
201	AC008759.1	ENSG00000267490	0.583866	1.68168	0.624674	2.6921	0.00710037	0.0277509
202	AL645924.1	ENSG00000248399	2.31622	1.68023	0.386149	4.35124	1.35369e-05	0.00018681
203	SFTPA2	ENSG00000185303	17.2022	1.67874	0.317445	5.28828	1.2347e-07	3.7605e-06
204	PCDHA5	ENSG00000204965	8.18721	1.66392	0.30127	5.52302	3.33221e-08	1.26399e-06
205	GACAT3	ENSG00000236289	0.938919	1.6637	0.406946	4.08825	4.34635e-05	0.000479132
206	TM4SF4	ENSG00000169903	71.1684	1.65122	0.461855	3.5752	0.00034996	0.00257292
207	AC002504.1	ENSG00000214111	0.543287	1.64969	0.512541	3.21865	0.00128796	0.00723978
208	EREG	ENSG00000124882	353.507	1.648	0.283343	5.81627	6.01767e-09	3.05791e-07
209	AC007490.1	ENSG00000279427	13.5974	1.64613	0.511589	3.21768	0.00129231	0.00725884
210	FAM230I	ENSG00000178248	1.4185	1.64149	0.396734	4.1375	3.51109e-05	0.000404782
211	AC090340.1	ENSG00000277837	1.82461	1.63231	0.591415	2.76	0.00578008	0.0236747
212	RN7SL541P	ENSG00000240250	0.671166	1.61978	0.520746	3.11051	0.00186764	0.00974992
213	POU3F3	ENSG00000198914	9.91113	1.61616	0.554954	2.91224	0.00358844	0.0162862
214	ZNF280A	ENSG00000169548	9.81865	1.61412	0.47422	3.40373	0.000664727	0.00427445
215	CELF3	ENSG00000159409	5.0445	1.60862	0.24301	6.61957	3.60245e-11	3.91226e-09
216	PIK3C2G	ENSG00000139144	52.5392	1.60568	0.323602	4.96191	6.98018e-07	1.60119e-05
217	MIR663AHG	ENSG00000227195	0.932461	1.59861	0.475711	3.36046	0.000778121	0.00485815
218	ORAOV1P1	ENSG00000251008	5.41113	1.59689	0.285114	5.60089	2.13255e-08	8.68633e-07
219	GLRA4	ENSG00000188828	1.62251	1.59501	0.348164	4.58121	4.6229e-06	7.70686e-05
220	SMTNL2	ENSG00000188176	44.3044	1.58343	0.262186	6.03934	1.54741e-09	9.7541e-08
221	EPS8L3	ENSG00000198758	630.494	1.58327	0.4223	3.74915	0.000177434	0.0014888
222	LINC01101	ENSG00000280409	3.16701	1.58209	0.483658	3.27109	0.00107133	0.00623601
223	CDH18	ENSG00000145526	2.35147	1.58137	0.336618	4.69783	2.6294e-06	4.80829e-05
224	WIF1	ENSG00000156076	40.6402	1.58125	0.361349	4.37597	1.20894e-05	0.00016969
225	AC000061.1	ENSG00000083622	0.499754	1.57696	0.497129	3.17214	0.00151322	0.00823797
226	ESRRG	ENSG00000196482	72.5923	1.57637	0.281144	5.607	2.05867e-08	8.43212e-07
227	SP8	ENSG00000164651	46.9063	1.57441	0.321534	4.89655	9.75341e-07	2.1088e-05
228	ZIC4	ENSG00000174963	6.07852	1.57381	0.552487	2.8486	0.0043912	0.0191623
229	HNF4G	ENSG00000164749	216.335	1.57237	0.258025	6.09387	1.10212e-09	7.23519e-08
230	LINC01594	ENSG00000225328	1.10672	1.56959	0.40369	3.88811	0.000101026	0.000940027
231	PTPRD	ENSG00000153707	142.708	1.56959	0.254121	6.17652	6.55299e-10	4.77163e-08
232	TCP10L2	ENSG00000166984	0.896149	1.56762	0.430613	3.64044	0.000272177	0.00210573
233	DLGAP1	ENSG00000170579	101.576	1.56645	0.294975	5.31044	1.0936e-07	3.42121e-06
234	ANKRD40CL	ENSG00000167117	3.31869	1.56603	0.432039	3.62474	0.000289254	0.0022104
235	AL033397.1	ENSG00000231683	8.29925	1.56378	0.513681	3.04427	0.00233247	0.0115952
236	AC016642.1	ENSG00000248475	0.538828	1.56323	0.627447	2.49142	0.0127235	0.0436048
237	AC020779.2	ENSG00000260173	1.05635	1.56137	0.324655	4.80933	1.51437e-06	3.04718e-05
238	AC092851.1	ENSG00000255960	1.95373	1.56135	0.425863	3.66632	0.000246065	0.00194045
239	BNIP5	ENSG00000189325	18.9455	1.56093	0.283205	5.51165	3.55485e-08	1.32341e-06
240	LRRC19	ENSG00000184434	15.7255	1.55935	0.232938	6.69427	2.16751e-11	2.55068e-09
241	SSTR1	ENSG00000139874	45.61	1.55848	0.307374	5.07029	3.97209e-07	1.00318e-05
242	NEU4	ENSG00000204099	82.8392	1.55751	0.252659	6.16448	7.0717e-10	5.0812e-08
243	PKHD1	ENSG00000170927	52.7137	1.55623	0.344667	4.51519	6.32612e-06	9.97328e-05
244	AKR1C4	ENSG00000198610	10.133	1.55288	0.318278	4.879	1.06626e-06	2.26794e-05
245	AC012531.4	ENSG00000274817	0.946391	1.55229	0.336646	4.61104	4.0066e-06	6.85686e-05
246	AC141930.1	ENSG00000228613	10.6576	1.54395	0.34885	4.42581	9.60807e-06	0.000140139
247	AL596223.2	ENSG00000231748	1.63585	1.54277	0.495798	3.11169	0.00186019	0.00971766
248	CFTR	ENSG00000001626	331.796	1.54152	0.326812	4.71685	2.39519e-06	4.46436e-05
249	ANXA13	ENSG00000104537	13.2899	1.53773	0.281	5.47234	4.44126e-08	1.59407e-06
250	SLC6A20	ENSG00000163817	322.892	1.53707	0.343853	4.47014	7.81676e-06	0.000118609
251	SULT1C2P1	ENSG00000237223	1.81844	1.53475	0.350041	4.38447	1.16268e-05	0.000164165
252	PNLIPRP1	ENSG00000187021	0.779122	1.53375	0.40417	3.7948	0.000147761	0.0012858
253	BMPR1B-DT	ENSG00000249599	23.9048	1.53165	0.430167	3.56058	0.000370037	0.00268931
254	ATP7B	ENSG00000123191	769.242	1.52706	0.219841	6.94622	3.75194e-12	5.89302e-10
255	SHISA3	ENSG00000178343	7.41545	1.52363	0.325848	4.6759	2.92665e-06	5.26713e-05
256	AL117382.2	ENSG00000226812	3.48897	1.51851	0.55499	2.73611	0.0062171	0.0250357
257	PNPLA5	ENSG00000100341	2.19273	1.51143	0.495938	3.04762	0.00230664	0.0114969
258	AC091076.1	ENSG00000274310	2.09071	1.51048	0.485152	3.11341	0.00184936	0.00967308
259	LINC02831	ENSG00000224173	0.617863	1.5095	0.58186	2.59426	0.00947949	0.0347426
260	LINC01659	ENSG00000234928	5.14112	1.50933	0.396595	3.80573	0.000141384	0.00123825
261	MYO1A	ENSG00000166866	50.7345	1.50813	0.225625	6.68423	2.32137e-11	2.69833e-09
262	TMEM272	ENSG00000281106	6.79735	1.508	0.259325	5.81511	6.05944e-09	3.07502e-07
263	CNTN3	ENSG00000113805	25.9723	1.50665	0.25354	5.94245	2.80786e-09	1.59294e-07
264	STXBP6	ENSG00000168952	420.705	1.50463	0.279458	5.38411	7.28056e-08	2.42536e-06
265	LINC02882	ENSG00000251138	1.52261	1.50119	0.5676	2.64479	0.00817407	0.0309644
266	DMRT3	ENSG00000064218	75.924	1.49991	0.332081	4.5167	6.2812e-06	9.91481e-05
267	TARDBPP2	ENSG00000238213	1.46938	1.49827	0.306072	4.89516	9.8224e-07	2.1201e-05
268	DCX	ENSG00000077279	3.2311	1.49541	0.324071	4.61445	3.94145e-06	6.75145e-05
269	AC092691.1	ENSG00000239268	0.796577	1.49431	0.598199	2.49801	0.0124892	0.0430385
270	AC100823.1	ENSG00000237061	2.19689	1.49335	0.417091	3.58039	0.000343088	0.0025312
271	NANOGP7	ENSG00000258774	3.27982	1.49093	0.270868	5.50425	3.70735e-08	1.37614e-06
272	AL161630.1	ENSG00000233569	2.41452	1.48925	0.576289	2.58421	0.00976033	0.0355184
273	AC074124.1	ENSG00000249049	7.71381	1.48897	0.475315	3.13259	0.00173272	0.00919612
274	TMEM238L	ENSG00000263429	71.4473	1.48431	0.375386	3.95411	7.68208e-05	0.000758037
275	AP003478.1	ENSG00000249510	0.522114	1.48232	0.586033	2.52941	0.0114255	0.0401407
276	OTOG	ENSG00000188162	4.40566	1.47917	0.356952	4.1439	3.41449e-05	0.000396012
277	NHEG1	ENSG00000225391	0.676641	1.47904	0.392412	3.76909	0.000163841	0.00139978
278	CFAP65	ENSG00000181378	17.5841	1.47632	0.319282	4.62386	3.76664e-06	6.49591e-05
279	MOGAT1	ENSG00000124003	1.82306	1.47493	0.352759	4.18112	2.90072e-05	0.000347264
280	ARSL	ENSG00000157399	161.982	1.47263	0.270302	5.44809	5.09145e-08	1.79523e-06
281	AL359915.1	ENSG00000227712	0.758279	1.47257	0.372961	3.94832	7.87027e-05	0.000772396
282	ZNF492	ENSG00000229676	7.80953	1.46718	0.273071	5.37288	7.74901e-08	2.55234e-06
283	F5	ENSG00000198734	153.789	1.46422	0.196616	7.4471	9.54172e-14	2.21147e-11
284	NRAP	ENSG00000197893	5.0917	1.46075	0.372331	3.92326	8.73573e-05	0.000839346
285	CROCC2	ENSG00000226321	15.7759	1.45989	0.305668	4.77607	1.78755e-06	3.49291e-05
286	HCN1	ENSG00000164588	1.87127	1.45734	0.457096	3.18826	0.0014313	0.00787545
287	IL17REL	ENSG00000188263	19.1844	1.45639	0.259437	5.61365	1.98097e-08	8.19334e-07
288	CTSE	ENSG00000196188	504.738	1.45528	0.340863	4.2694	1.95999e-05	0.000253055
289	AL121839.1	ENSG00000258962	1.19147	1.45441	0.339914	4.27875	1.87949e-05	0.000244321
290	RORB-AS1	ENSG00000224825	1.60476	1.45054	0.398716	3.63802	0.000274741	0.00212211
291	ST8SIA6-AS1	ENSG00000204832	6.8257	1.44554	0.356425	4.05566	4.99923e-05	0.000536479
292	MIR559	ENSG00000207923	4.20405	1.44306	0.242377	5.95377	2.62029e-09	1.50905e-07
293	PROM1	ENSG00000007062	1920.9	1.44302	0.366407	3.93829	8.2063e-05	0.000799149
294	NPTX1	ENSG00000171246	73.4941	1.44239	0.255729	5.64032	1.69731e-08	7.23261e-07
295	C8orf34-AS1	ENSG00000248801	8.63311	1.44178	0.500874	2.87853	0.00399532	0.0177575
296	AC079466.1	ENSG00000266976	1.2875	1.43755	0.520556	2.76156	0.00575264	0.0235877
297	GATA4	ENSG00000136574	41.162	1.43388	0.429787	3.33626	0.000849144	0.00520401
298	ZBBX	ENSG00000169064	27.6487	1.43359	0.405393	3.5363	0.000405777	0.00288615
299	CCDC175	ENSG00000151838	1.34385	1.43162	0.477284	2.99951	0.00270416	0.0130141
300	CRACD	ENSG00000109265	100.181	1.43132	0.207301	6.90456	5.03592e-12	7.50649e-10
301	AC016629.2	ENSG00000269600	0.72567	1.42855	0.31725	4.50291	6.70278e-06	0.000104458
302	C2orf72	ENSG00000204128	186.087	1.42744	0.268729	5.31182	1.08538e-07	3.40109e-06
303	CHAT	ENSG00000070748	6.41489	1.42675	0.498967	2.8594	0.00424437	0.0186421
304	FREM2	ENSG00000150893	338.219	1.4262	0.381183	3.74152	0.000182908	0.00152723
305	CAPSL	ENSG00000152611	20.821	1.42568	0.400538	3.5594	0.000371705	0.00269628
306	LINC01844	ENSG00000236714	2.59593	1.42561	0.31746	4.49066	7.10019e-06	0.000109751
307	TNFRSF11B	ENSG00000164761	167.158	1.42351	0.2242	6.34929	2.16315e-10	1.84627e-08
308	PCDHA8	ENSG00000204962	1.56454	1.42304	0.373275	3.8123	0.000137678	0.0012114
309	PGC	ENSG00000096088	9.23565	1.42257	0.36653	3.88119	0.000103946	0.000963658
310	LINC02732	ENSG00000254416	2.75673	1.42168	0.389773	3.64746	0.000264841	0.00206072
311	AC091588.1	ENSG00000264012	1.37369	1.4216	0.317417	4.47865	7.51176e-06	0.000114806
312	LINC01250	ENSG00000234423	10.3376	1.42104	0.378035	3.75901	0.00017059	0.00144349
313	XKR7	ENSG00000260903	7.9417	1.41837	0.287146	4.93956	7.83001e-07	1.76628e-05
314	E2F6P4	ENSG00000231513	1.01225	1.41837	0.551635	2.57121	0.0101344	0.0365929
315	CHRNA9	ENSG00000174343	35.2761	1.41788	0.322566	4.39564	1.10448e-05	0.000157233
316	LINC00870	ENSG00000243083	2.53487	1.4178	0.370407	3.82767	0.00012936	0.00115314
317	B3GALT1	ENSG00000172318	12.5592	1.41561	0.319817	4.4263	9.58623e-06	0.000139874
318	SLC28A2	ENSG00000137860	58.4598	1.41478	0.291961	4.84577	1.2612e-06	2.60392e-05
319	AC060834.1	ENSG00000197320	3.58884	1.4144	0.421426	3.35622	0.00079016	0.00491555
320	AC140912.1	ENSG00000261227	0.545528	1.41325	0.438199	3.22513	0.00125915	0.00711146
321	LINC02197	ENSG00000250387	3.60556	1.41312	0.495491	2.85196	0.00434505	0.0190033
322	ARHGAP19-SLIT1	ENSG00000269891	1.17522	1.41082	0.334101	4.22272	2.41367e-05	0.000299327
323	RFX4	ENSG00000111783	2.42601	1.41078	0.35024	4.02803	5.62453e-05	0.000589598
324	CALCA	ENSG00000110680	4.99802	1.40844	0.577416	2.43921	0.0147195	0.0489792
325	AC090164.3	ENSG00000277210	1.11914	1.40827	0.551626	2.55294	0.0106819	0.0381703
326	AC025580.1	ENSG00000259342	65.0037	1.40533	0.270048	5.204	1.95045e-07	5.49159e-06
327	LINC01942	ENSG00000253428	1.14845	1.40478	0.474717	2.9592	0.00308439	0.014449
328	LINC01913	ENSG00000214691	8.31398	1.40347	0.417148	3.36444	0.000766997	0.00480052
329	VCAN-AS1	ENSG00000249835	0.758102	1.3997	0.380473	3.67884	0.000234297	0.00186311
330	SERPINA5	ENSG00000188488	97.162	1.39624	0.265235	5.26417	1.40826e-07	4.2115e-06
331	DNER	ENSG00000187957	99.8378	1.3945	0.261728	5.32805	9.92749e-08	3.14453e-06
332	PRR26	ENSG00000180525	88.4192	1.39435	0.282128	4.94227	7.72196e-07	1.74502e-05
333	LRRC2-AS1	ENSG00000268324	1.17101	1.39386	0.298206	4.67415	2.95171e-06	5.28471e-05
334	AL049648.1	ENSG00000225417	0.464848	1.39003	0.530866	2.61843	0.00883363	0.0329021
335	SLC35E1P1	ENSG00000238286	2.95167	1.38776	0.200247	6.93025	4.20093e-12	6.4553e-10
336	RIMBP2	ENSG00000060709	167.177	1.38765	0.284565	4.87639	1.08047e-06	2.29051e-05
337	KRT38	ENSG00000171360	4.51053	1.38642	0.408842	3.39109	0.00069616	0.00443977
338	AC012485.2	ENSG00000232306	11.8382	1.38589	0.341003	4.06416	4.82059e-05	0.000522174
339	RHOXF1P1	ENSG00000234493	1.49004	1.38547	0.516209	2.68394	0.00727594	0.0282693
340	PCDHAC1	ENSG00000248383	39.0437	1.38501	0.386905	3.57972	0.000343961	0.00253568
341	ONECUT2	ENSG00000119547	504.952	1.38103	0.250067	5.52265	3.33928e-08	1.2642e-06
342	AC126407.1	ENSG00000260978	1.28131	1.3794	0.525029	2.62729	0.00860681	0.0322565
343	HUNK-AS1	ENSG00000237138	0.478803	1.37926	0.538877	2.55951	0.0104819	0.037615
344	GAL3ST2	ENSG00000154252	54.0962	1.37344	0.271788	5.05337	4.34091e-07	1.08267e-05
345	ANXA10	ENSG00000109511	22.0985	1.37281	0.289002	4.75019	2.03228e-06	3.89546e-05
346	PCDHB2	ENSG00000112852	109.268	1.37113	0.256231	5.35117	8.73879e-08	2.8245e-06
347	TAFA4	ENSG00000163377	0.723312	1.36836	0.471189	2.90405	0.00368373	0.0166188
348	FAM181A-AS1	ENSG00000258584	5.86032	1.36815	0.332165	4.11889	3.80695e-05	0.000431689
349	AL132801.1	ENSG00000259508	0.986329	1.36765	0.43312	3.15766	0.00159041	0.0085832
350	SHH	ENSG00000164690	160.869	1.3675	0.32106	4.25932	2.05049e-05	0.000261981
351	STRIT1	ENSG00000240045	1.52793	1.36281	0.461732	2.95151	0.00316223	0.0147426
352	AC012317.1	ENSG00000261583	3.41269	1.36252	0.436013	3.12496	0.00177828	0.00937739
353	LINC02575	ENSG00000228709	3.4138	1.36198	0.302772	4.49838	6.8472e-06	0.000106258
354	KIF26B-AS1	ENSG00000232192	1.25939	1.36189	0.378035	3.60254	0.000315122	0.00236712
355	MUC6	ENSG00000184956	620.674	1.36042	0.372097	3.65608	0.0002561	0.00200626
356	LMNTD1	ENSG00000152936	0.94032	1.36015	0.402611	3.37833	0.000729265	0.00460378
357	Z97192.1	ENSG00000212939	1.83273	1.35813	0.422825	3.21203	0.00131799	0.00738131
358	ZIC1	ENSG00000152977	53.8304	1.35206	0.535425	2.52521	0.011563	0.0405266
359	AP000221.1	ENSG00000229962	0.631445	1.35124	0.486798	2.77577	0.00550716	0.022805
360	TFF2	ENSG00000160181	68.1831	1.35081	0.441199	3.06168	0.00220096	0.0110821
361	DYNC1I1	ENSG00000158560	113.777	1.35039	0.245633	5.49761	3.84982e-08	1.4207e-06
362	NXF4	ENSG00000196970	0.514972	1.34981	0.486469	2.77472	0.00552494	0.0228562
363	CDHR2	ENSG00000074276	72.5136	1.34769	0.187257	7.197	6.15517e-13	1.22491e-10
364	AC104966.1	ENSG00000253525	8.87017	1.34625	0.360125	3.73828	0.000185284	0.00154266
365	PAGE4	ENSG00000101951	2.693	1.346	0.511485	2.63155	0.00849961	0.0319492
366	ASNSP1	ENSG00000248498	1.09264	1.34556	0.504292	2.66821	0.00762571	0.0292959
367	JAKMIP2-AS1	ENSG00000280780	2.89473	1.34275	0.45976	2.92054	0.00349426	0.0159463
368	BRINP2	ENSG00000198797	7.55422	1.3421	0.400047	3.35487	0.000794028	0.00493073
369	NCAPGP1	ENSG00000250290	0.948801	1.34102	0.292353	4.58699	4.49683e-06	7.52971e-05
370	NKX2-1-AS1	ENSG00000253563	2.49391	1.34017	0.49445	2.71044	0.00671949	0.0266244
371	MINAR2	ENSG00000186367	0.768079	1.33882	0.467039	2.86661	0.00414891	0.0183053
372	LINC00488	ENSG00000214381	1.11197	1.33453	0.441137	3.0252	0.00248465	0.0121777
373	NKX2-1	ENSG00000136352	15.1449	1.33243	0.415955	3.20331	0.00135857	0.00756284
374	ARAP1-AS1	ENSG00000256007	1.91536	1.33219	0.340811	3.9089	9.27174e-05	0.000879947
375	AL449403.3	ENSG00000275465	0.709032	1.33038	0.486218	2.73618	0.00621572	0.0250334
376	STC1	ENSG00000159167	1640.46	1.33034	0.209161	6.36034	2.01305e-10	1.739e-08
377	DLGAP1-AS5	ENSG00000261520	19.992	1.32768	0.4945	2.68489	0.00725537	0.0282124
378	CBLIF	ENSG00000134812	0.461434	1.32288	0.411861	3.21195	0.00131837	0.00738233
379	SYT13	ENSG00000019505	251.461	1.32039	0.40345	3.27275	0.00106506	0.00620522
380	EVX1-AS	ENSG00000253405	1.80125	1.32024	0.42466	3.10893	0.00187764	0.00978462
381	LINC02691	ENSG00000258913	1.42593	1.31898	0.382551	3.44785	0.000565064	0.00374901
382	AC105389.2	ENSG00000249216	1.54047	1.31863	0.267181	4.93535	8.00058e-07	1.79729e-05
383	AC239804.2	ENSG00000274019	0.996991	1.31476	0.425488	3.09001	0.00200149	0.0102684
384	GAS2	ENSG00000148935	50.4499	1.31399	0.230478	5.70116	1.18995e-08	5.4103e-07
385	SMIM32	ENSG00000271824	6.4571	1.31327	0.367286	3.5756	0.000349424	0.00256948
386	SPATA3-AS1	ENSG00000238062	4.28573	1.31301	0.245248	5.3538	8.6126e-08	2.79322e-06
387	MAPK4	ENSG00000141639	103.362	1.31249	0.33573	3.90935	9.25443e-05	0.000878524
388	AC012531.6	ENSG00000277129	0.685132	1.31002	0.366689	3.57256	0.000353502	0.00259494
389	CU633906.2	ENSG00000278903	0.975494	1.30672	0.257531	5.07404	3.89467e-07	9.85595e-06
390	AC005592.1	ENSG00000261757	0.80467	1.3065	0.375519	3.47917	0.000502962	0.00342425
391	AC010273.3	ENSG00000250237	6.75383	1.30437	0.267683	4.87281	1.10024e-06	2.32722e-05
392	LINC01411	ENSG00000249306	3.85904	1.30044	0.332109	3.91571	9.01385e-05	0.000860275
393	AC051619.2	ENSG00000259433	1.18137	1.2985	0.333176	3.89734	9.72541e-05	0.000914266
394	TMEM82	ENSG00000162460	4.63111	1.29696	0.387619	3.34596	0.000819988	0.00506341
395	PPP1R42	ENSG00000178125	4.27385	1.29085	0.280667	4.59922	4.24072e-06	7.17674e-05
396	LRRIQ4	ENSG00000188306	25.9472	1.28689	0.310525	4.14424	3.40939e-05	0.000395698
397	PCDHA2	ENSG00000204969	6.84447	1.28629	0.321947	3.99535	6.4598e-05	0.000659513
398	DNAJC22	ENSG00000178401	564.853	1.28593	0.227926	5.64187	1.68211e-08	7.19203e-07
399	SNORA80B	ENSG00000206633	2.06819	1.2859	0.239041	5.3794	7.47342e-08	2.47875e-06
400	FRMD1	ENSG00000153303	6.13279	1.28534	0.378243	3.39819	0.000678345	0.00434877
401	CPS1	ENSG00000021826	202.521	1.28384	0.276288	4.64676	3.37185e-06	5.92256e-05
402	PRAME	ENSG00000185686	1196.31	1.28229	0.375397	3.41583	0.000635887	0.00412181
403	SMIM31	ENSG00000248771	92.654	1.28224	0.435323	2.94548	0.00322449	0.0149834
404	AC100782.1	ENSG00000254238	0.418668	1.28155	0.483758	2.64915	0.00806934	0.0306501
405	SLIT1	ENSG00000187122	198.884	1.27841	0.242904	5.26304	1.41693e-07	4.22744e-06
406	AL032821.1	ENSG00000234484	0.81739	1.27471	0.324353	3.93	8.49462e-05	0.000821997
407	AC011270.2	ENSG00000279694	1.60902	1.27423	0.430682	2.95862	0.00309016	0.0144687
408	SLCO1A2	ENSG00000084453	19.4064	1.27404	0.384743	3.3114	0.000928316	0.00556638
409	CPB1	ENSG00000153002	14.3348	1.27172	0.354017	3.59227	0.000327815	0.00244192
410	AC112493.1	ENSG00000242021	4.98124	1.27127	0.469217	2.70934	0.00674163	0.0266872
411	KANK4	ENSG00000132854	152.349	1.26715	0.300452	4.21749	2.47042e-05	0.00030517
412	AL008721.1	ENSG00000272798	1.09267	1.26691	0.322383	3.92983	8.50049e-05	0.000822356
413	NLRP11	ENSG00000179873	6.57077	1.26105	0.32446	3.8866	0.000101657	0.000944776
414	SOX17	ENSG00000164736	218.514	1.25914	0.225144	5.5926	2.23697e-08	9.07441e-07
415	AC016705.2	ENSG00000259495	58.6106	1.25906	0.29625	4.24998	2.13788e-05	0.000270149
416	TENM1	ENSG00000009694	18.1056	1.25778	0.245535	5.12259	3.01359e-07	7.89977e-06
417	C2orf88	ENSG00000187699	548.746	1.25741	0.230143	5.46363	4.66498e-08	1.66539e-06
418	CTAGE3P	ENSG00000232872	7.37404	1.25589	0.307487	4.08436	4.4198e-05	0.000485783
419	MAP3K19	ENSG00000176601	16.7459	1.25547	0.260414	4.82104	1.42815e-06	2.90444e-05
420	LRTM2	ENSG00000166159	2.06859	1.25147	0.329145	3.80219	0.000143422	0.00125436
421	C4BPB	ENSG00000123843	312.978	1.24904	0.362098	3.44944	0.000561752	0.00373225
422	CDH12	ENSG00000154162	34.1733	1.24663	0.385597	3.23298	0.00122505	0.00696682
423	C3P1	ENSG00000167798	2.50514	1.24304	0.371572	3.34536	0.000821754	0.00507142
424	CXXC4	ENSG00000168772	80.8768	1.23891	0.214927	5.76434	8.19795e-09	3.92448e-07
425	LINC02864	ENSG00000263711	1.98944	1.23807	0.383407	3.22913	0.00124167	0.00704523
426	PON1	ENSG00000005421	11.345	1.23748	0.318518	3.88511	0.000102282	0.000950081
427	DNAJC12	ENSG00000108176	262.257	1.23737	0.229501	5.39156	6.98503e-08	2.34749e-06
428	CCAT2	ENSG00000280997	0.58007	1.2372	0.375045	3.29881	0.000970967	0.00577295
429	OR7E116P	ENSG00000225072	0.917527	1.23694	0.482454	2.56385	0.0103517	0.0372356
430	CCL15-CCL14	ENSG00000275688	1.67794	1.23652	0.504395	2.4515	0.0142264	0.0476637
431	LRRC66	ENSG00000188993	27.7072	1.2363	0.209559	5.89955	3.64485e-09	1.99339e-07
432	SLC30A10	ENSG00000196660	20.7226	1.23608	0.273395	4.52123	6.1481e-06	9.74112e-05
433	TMEM252	ENSG00000181778	3.16693	1.23572	0.37687	3.2789	0.00104212	0.0061015
434	AC104809.2	ENSG00000233392	12.9527	1.23387	0.342668	3.60078	0.000317264	0.00237901
435	AC131097.1	ENSG00000215023	5.2505	1.23256	0.303325	4.06348	4.83474e-05	0.000523259
436	ENPP7P11	ENSG00000250942	6.04316	1.22945	0.367057	3.34947	0.000809653	0.00500847
437	TTLL2	ENSG00000120440	3.85084	1.22769	0.356407	3.44462	0.000571873	0.00378186
438	AC116351.1	ENSG00000215246	8.52912	1.22654	0.222203	5.51993	3.39143e-08	1.27885e-06
439	TIGD4	ENSG00000169989	20.5716	1.22621	0.174097	7.04327	1.87783e-12	3.21514e-10
440	AC023043.2	ENSG00000267404	4.36446	1.22618	0.254079	4.82596	1.39329e-06	2.83962e-05
441	CDH7	ENSG00000081138	6.47217	1.22609	0.433024	2.83146	0.00463358	0.0199731
442	ARHGEF38	ENSG00000236699	193.832	1.2243	0.246732	4.96208	6.97412e-07	1.60076e-05
443	CACNA1I	ENSG00000100346	49.5881	1.22395	0.216732	5.64729	1.63001e-08	7.00866e-07
444	LRRC14B	ENSG00000185028	7.83868	1.22327	0.292503	4.18208	2.8886e-05	0.00034614
445	AC144450.1	ENSG00000203635	13.7296	1.2223	0.357673	3.41737	0.000632288	0.00410615
446	OR7E99P	ENSG00000250710	1.52605	1.22208	0.425882	2.86953	0.00411082	0.018173
447	PCDHA7	ENSG00000204963	7.20024	1.22201	0.249341	4.90095	9.53766e-07	2.06878e-05
448	OMP	ENSG00000254550	2.72329	1.22171	0.293245	4.16619	3.09727e-05	0.000365839
449	NKX6-1	ENSG00000163623	10.0999	1.22126	0.342163	3.56923	0.00035803	0.00262311
450	PIWIL2	ENSG00000197181	97.8903	1.21971	0.269499	4.52583	6.01596e-06	9.57686e-05
451	AC246817.2	ENSG00000254319	3.00166	1.21906	0.292962	4.16115	3.16652e-05	0.000372284
452	KCNH3	ENSG00000135519	215.717	1.21881	0.229916	5.30111	1.15101e-07	3.54579e-06
453	FAM47E-STBD1	ENSG00000272414	0.963116	1.21543	0.302264	4.02109	5.79287e-05	0.000603252
454	SLC7A11-AS1	ENSG00000250033	4.58257	1.21524	0.245302	4.95404	7.26872e-07	1.66036e-05
455	FRRS1L	ENSG00000260230	12.6668	1.21521	0.295845	4.1076	3.99786e-05	0.000448918
456	KLHDC7A	ENSG00000179023	361.965	1.21441	0.300411	4.04249	5.28868e-05	0.000560264
457	PCDHB5	ENSG00000113209	32.5251	1.2142	0.190113	6.38673	1.69475e-10	1.50861e-08
458	NR0B2	ENSG00000131910	2.97304	1.21409	0.258873	4.68993	2.73299e-06	4.968e-05
459	ALDH1A2	ENSG00000128918	772.883	1.21266	0.251679	4.81829	1.44795e-06	2.93529e-05
460	DIRAS2	ENSG00000165023	22.4793	1.21028	0.314105	3.8531	0.000116634	0.00105828
461	PCSK6-AS1	ENSG00000259764	0.553679	1.20959	0.428474	2.82302	0.00475731	0.0203726
462	NXPH1	ENSG00000122584	1.38221	1.20854	0.441291	2.73864	0.00616934	0.0249067
463	RTL9	ENSG00000243978	8.47074	1.20851	0.218176	5.53914	3.03957e-08	1.17532e-06
464	AC068790.1	ENSG00000256827	0.911654	1.20632	0.254441	4.74105	2.12609e-06	4.03257e-05
465	DACH1	ENSG00000276644	310.118	1.2042	0.233767	5.15127	2.58728e-07	6.9489e-06
466	FENDRR	ENSG00000268388	109.786	1.20377	0.243088	4.95199	7.34565e-07	1.67291e-05
467	ADAMTS19-AS1	ENSG00000249421	1.24136	1.20322	0.479892	2.50727	0.0121668	0.0421224
468	SRP68P3	ENSG00000237911	0.851852	1.20131	0.287871	4.17309	3.00492e-05	0.000357717
469	ENPP3	ENSG00000154269	88.6248	1.20073	0.271458	4.42327	9.72197e-06	0.000141521
470	EZHIP	ENSG00000187690	2.18534	1.20072	0.452692	2.6524	0.00799222	0.0304271
471	CHMP1B2P	ENSG00000278530	27.0118	1.1995	0.458037	2.61878	0.00882456	0.0328814
472	LINC01320	ENSG00000228262	16.2383	1.19944	0.43233	2.77435	0.00553118	0.0228795
473	DAW1	ENSG00000123977	21.965	1.19927	0.342014	3.50649	0.000454066	0.00315382
474	RGS7	ENSG00000182901	6.07143	1.19758	0.338922	3.5335	0.0004101	0.00290928
475	AL590004.3	ENSG00000260604	24.7598	1.19739	0.286832	4.17453	2.98597e-05	0.000355901
476	ARX	ENSG00000004848	10.4265	1.19732	0.290921	4.11561	3.86159e-05	0.000436323
477	CACNB4	ENSG00000182389	57.022	1.19722	0.176975	6.76488	1.33421e-11	1.69044e-09
478	RNU2-7P	ENSG00000222726	1.70063	1.19649	0.215628	5.54886	2.87531e-08	1.11749e-06
479	CCDC33	ENSG00000140481	29.3427	1.19575	0.344342	3.47258	0.00051549	0.00349276
480	FMN2	ENSG00000155816	4.78675	1.19521	0.272797	4.38132	1.17962e-05	0.00016631
481	SLITRK5	ENSG00000165300	22.9105	1.19278	0.31157	3.8283	0.000129032	0.00115146
482	EWSAT1	ENSG00000212766	17.1952	1.19095	0.216613	5.49802	3.84075e-08	1.41873e-06
483	TMPRSS15	ENSG00000154646	2.54035	1.19044	0.360895	3.29858	0.000971755	0.00577673
484	NCMAP	ENSG00000184454	193.901	1.19044	0.266533	4.46639	7.95496e-06	0.000120322
485	PACRG	ENSG00000112530	37.2278	1.19032	0.263252	4.52159	6.13777e-06	9.73804e-05
486	PLA2G12B	ENSG00000138308	1.0179	1.18951	0.344518	3.45269	0.000555033	0.00369896
487	CLGN	ENSG00000153132	435.657	1.18845	0.249543	4.7625	1.91207e-06	3.70615e-05
488	AP001626.1	ENSG00000235023	5.6851	1.18768	0.26981	4.4019	1.07307e-05	0.00015322
489	AL162727.1	ENSG00000233817	2.84631	1.1872	0.289942	4.09462	4.22856e-05	0.000468731
490	KLHL14	ENSG00000197705	189.03	1.1861	0.357922	3.31386	0.000920182	0.0055272
491	APOBEC4	ENSG00000173627	2.45999	1.18606	0.392353	3.02295	0.00250325	0.0122472
492	AQP4	ENSG00000171885	26.4294	1.18557	0.417035	2.84286	0.00447113	0.0194204
493	SLC2A2	ENSG00000163581	1.71728	1.1853	0.444991	2.66365	0.00772974	0.0296386
494	C2orf73	ENSG00000177994	3.61238	1.18417	0.270732	4.37397	1.22007e-05	0.00017081
495	SLC16A4	ENSG00000168679	232.166	1.18232	0.200896	5.88524	3.97471e-09	2.15854e-07
496	SLC35D3	ENSG00000182747	12.2198	1.18218	0.257631	4.58867	4.46086e-06	7.47937e-05
497	MAP9	ENSG00000164114	205.533	1.18207	0.20754	5.69565	1.22903e-08	5.53502e-07
498	FNDC3CP	ENSG00000223592	0.648154	1.18114	0.345998	3.41371	0.000640842	0.00415106
499	AC107419.1	ENSG00000228933	5.82933	1.18004	0.432385	2.72915	0.00634976	0.0254432
500	KLHL4	ENSG00000102271	9.79418	1.17929	0.230869	5.10806	3.2549e-07	8.45369e-06
501	AGBL4	ENSG00000186094	9.94897	1.17913	0.345089	3.41689	0.000633413	0.00410994
502	AC104472.1	ENSG00000214919	1.39409	1.17808	0.341411	3.45063	0.000559275	0.00371984
503	HHIP	ENSG00000164161	45.9476	1.17793	0.270057	4.36178	1.29008e-05	0.000179355
504	SMIM24	ENSG00000095932	126.3	1.17778	0.269739	4.36638	1.26325e-05	0.000176206
505	NPFFR2	ENSG00000056291	0.706529	1.17699	0.368251	3.19616	0.00139269	0.00771103
506	GABRA2	ENSG00000151834	2.60461	1.17578	0.352924	3.33153	0.000863702	0.00526702
507	GGT8P	ENSG00000236969	1.02541	1.17298	0.478071	2.45356	0.0141449	0.0474822
508	MUC5AC	ENSG00000215182	1941.65	1.17139	0.414398	2.82674	0.00470249	0.0202004
509	AL136360.1	ENSG00000249006	0.677384	1.17091	0.289373	4.04638	5.2016e-05	0.000552579
510	AC096711.2	ENSG00000251555	1.66526	1.17047	0.290378	4.03087	5.55718e-05	0.000583373
511	RAD17P1	ENSG00000232400	2.67626	1.16998	0.423628	2.76181	0.00574826	0.0235774
512	AL031658.2	ENSG00000278012	0.626637	1.16901	0.464204	2.51831	0.0117921	0.0411233
513	AC112229.3	ENSG00000257207	20.7495	1.169	0.187202	6.24457	4.24972e-10	3.28985e-08
514	CATIP	ENSG00000158428	23.0889	1.16895	0.21847	5.3506	8.76638e-08	2.82621e-06
515	SLC6A10P	ENSG00000214617	27.4285	1.16867	0.441191	2.64891	0.00807523	0.0306633
516	TRIM71	ENSG00000206557	9.23344	1.1683	0.292347	3.99629	6.43432e-05	0.000657443
517	ROPN1L	ENSG00000145491	27.5326	1.16773	0.241208	4.84119	1.29062e-06	2.6555e-05
518	LGR5	ENSG00000139292	253.429	1.16715	0.299483	3.89723	9.72994e-05	0.000914301
519	AC002064.2	ENSG00000234459	2.05599	1.16578	0.249247	4.67721	2.90797e-06	5.24097e-05
520	AC244517.6	ENSG00000279068	1.53042	1.16404	0.298236	3.90309	9.49726e-05	0.000898434
521	COL25A1	ENSG00000188517	18.745	1.16353	0.272942	4.26292	2.01769e-05	0.000258921
522	ERBB4	ENSG00000178568	154.9	1.16317	0.325093	3.57797	0.000346274	0.00255025
523	GATA6-AS1	ENSG00000266010	15.8768	1.16211	0.21209	5.47933	4.26933e-08	1.54697e-06
524	MIR3972	ENSG00000266634	2.42208	1.16059	0.45201	2.56763	0.0102397	0.0368745
525	AOX3P	ENSG00000244301	0.992119	1.15939	0.351737	3.29617	0.000980117	0.00581099
526	EVX1	ENSG00000106038	14.5904	1.15934	0.278703	4.15975	3.1859e-05	0.000374215
527	DRC7	ENSG00000159625	26.1071	1.15922	0.297763	3.8931	9.89707e-05	0.000926747
528	LINC01399	ENSG00000233080	0.912948	1.15917	0.447988	2.5875	0.00966739	0.0352579
529	SEMA3D	ENSG00000153993	106.247	1.15855	0.25771	4.49555	6.93913e-06	0.000107524
530	AC097467.3	ENSG00000250910	0.7209	1.15798	0.292261	3.96215	7.42781e-05	0.000738893
531	MGAT3-AS1	ENSG00000227188	5.37517	1.1575	0.282005	4.10454	4.05126e-05	0.000453387
532	POLR3GP1	ENSG00000268295	2.46481	1.15583	0.255577	4.52244	6.11307e-06	9.70584e-05
533	KLHL32	ENSG00000186231	18.1956	1.15345	0.202549	5.69465	1.23624e-08	5.5609e-07
534	DMRT1	ENSG00000137090	32.5728	1.15267	0.339627	3.39391	0.000689014	0.00440677
535	AL137847.1	ENSG00000229109	3.25427	1.15203	0.21786	5.28796	1.23691e-07	3.7642e-06
536	LINC02198	ENSG00000249352	7.94541	1.15021	0.242874	4.73583	2.18158e-06	4.11319e-05
537	PRAP1	ENSG00000165828	48.361	1.14897	0.256042	4.48742	7.20906e-06	0.000111163
538	AC090181.3	ENSG00000278991	10.4622	1.14677	0.185037	6.1975	5.73669e-10	4.27552e-08
539	AC063926.3	ENSG00000279905	2.98874	1.14333	0.275354	4.15222	3.29266e-05	0.000384498
540	TRIM10	ENSG00000204613	51.902	1.1427	0.286221	3.99237	6.54158e-05	0.000666252
541	TYRP1	ENSG00000107165	9.266	1.1411	0.266974	4.2742	1.91825e-05	0.000248594
542	LHFPL3	ENSG00000187416	3.74648	1.14009	0.348085	3.27533	0.00105538	0.00616773
543	INSM1	ENSG00000173404	12.5911	1.13664	0.257724	4.41028	1.03235e-05	0.000148186
544	FGF20	ENSG00000078579	2.90911	1.13547	0.434271	2.61465	0.00893185	0.0331898
545	UGT2B15	ENSG00000196620	10.5788	1.13506	0.333229	3.40624	0.000658632	0.00424296
546	LIPF	ENSG00000182333	0.789147	1.13499	0.430229	2.63811	0.00833698	0.0314654
547	ARL5AP3	ENSG00000228431	0.588153	1.13423	0.321155	3.53171	0.000412883	0.00292454
548	SERPINB12	ENSG00000166634	218.982	1.13344	0.416852	2.71903	0.00654733	0.0260673
549	SGK2	ENSG00000101049	136.695	1.13339	0.24418	4.64162	3.45681e-06	6.05221e-05
550	SMIM6	ENSG00000259120	72.1984	1.13335	0.284217	3.98761	6.67421e-05	0.000676317
551	AL445649.1	ENSG00000276740	1.00497	1.13274	0.394159	2.87382	0.00405541	0.0179738
552	AL136964.1	ENSG00000274718	1.34828	1.13229	0.394882	2.86741	0.00413845	0.0182698
553	RLBP1	ENSG00000140522	3.12915	1.13137	0.267761	4.22528	2.38645e-05	0.000296823
554	AC004066.1	ENSG00000250522	1.04084	1.12997	0.4102	2.75469	0.00587487	0.0239685
555	TTR	ENSG00000118271	5.78886	1.12923	0.44693	2.52663	0.0115163	0.0403999
556	LINC02320	ENSG00000258404	2.3523	1.12864	0.246744	4.57411	4.78239e-06	7.93446e-05
557	FGL1	ENSG00000104760	21.9117	1.12854	0.342157	3.29832	0.000972665	0.00577943
558	ATP5PBP5	ENSG00000254944	9.82118	1.12809	0.216126	5.21958	1.79329e-07	5.13393e-06
559	ASB4	ENSG00000005981	12.4181	1.12786	0.252228	4.47158	7.76439e-06	0.000117908
560	NMUR2	ENSG00000132911	10.5288	1.12763	0.270138	4.17426	2.98951e-05	0.00035621
561	LINC01555	ENSG00000180869	1.34422	1.1258	0.354086	3.17945	0.00147555	0.00807568
562	SERPINI2	ENSG00000114204	17.8971	1.12401	0.377222	2.9797	0.0028853	0.0136917
563	CFAP77	ENSG00000188523	26.5111	1.1234	0.308891	3.63687	0.000275971	0.00212901
564	KRT83	ENSG00000170523	26.4787	1.12176	0.292812	3.831	0.000127623	0.00114122
565	PABPC4L	ENSG00000254535	93.8371	1.12147	0.207797	5.39696	6.77792e-08	2.29616e-06
566	DUXAP1	ENSG00000259056	1.06247	1.12104	0.354946	3.15834	0.00158668	0.00856915
567	PPP1R9A	ENSG00000158528	302.339	1.11997	0.296859	3.77273	0.000161472	0.00138264
568	CRISPLD1	ENSG00000121005	211.709	1.11975	0.242412	4.61918	3.85262e-06	6.62916e-05
569	ADRA1B	ENSG00000170214	20.7453	1.11881	0.262463	4.26274	2.01937e-05	0.000259049
570	AL512637.1	ENSG00000215796	0.792512	1.11798	0.252855	4.42143	9.80485e-06	0.000142517
571	AC093523.1	ENSG00000249335	0.680255	1.11613	0.357772	3.11968	0.00181048	0.00951157
572	LINC01091	ENSG00000249464	31.3476	1.11595	0.25498	4.37661	1.20539e-05	0.000169316
573	PAUPAR	ENSG00000281880	0.728407	1.11534	0.41425	2.69244	0.00709316	0.0277321
574	AC133963.1	ENSG00000248608	1.18072	1.11413	0.448889	2.48197	0.0130659	0.0445451
575	AL035425.3	ENSG00000261409	12.7902	1.11397	0.30719	3.62634	0.00028747	0.00219898
576	LINC02060	ENSG00000250156	1.18182	1.11368	0.264588	4.20911	2.56379e-05	0.000313998
577	RBP2	ENSG00000114113	5.39166	1.11342	0.24931	4.46598	7.97024e-06	0.000120505
578	RRN3P4	ENSG00000229781	2.16139	1.11333	0.296055	3.76055	0.000169544	0.00143623
579	AC018552.2	ENSG00000260467	1.30931	1.11294	0.279732	3.97859	6.9325e-05	0.000697473
580	RXFP4	ENSG00000173080	6.71289	1.11269	0.263235	4.22697	2.36858e-05	0.000294986
581	NRCAM	ENSG00000091129	539.75	1.11215	0.242258	4.59075	4.41653e-06	7.43785e-05
582	DNAH11	ENSG00000105877	313.179	1.11151	0.204112	5.4456	5.16321e-08	1.81548e-06
583	LINC02038	ENSG00000229155	8.25643	1.11003	0.308681	3.59604	0.000323093	0.00241462
584	FAM189A1	ENSG00000104059	65.1233	1.10985	0.277273	4.00273	6.26149e-05	0.000642894
585	PDZD3	ENSG00000172367	11.7958	1.10972	0.239169	4.63989	3.48592e-06	6.10036e-05
586	OGDHL	ENSG00000197444	268.143	1.10969	0.286308	3.87586	0.00010625	0.00098095
587	C6	ENSG00000039537	9.14118	1.10946	0.400339	2.7713	0.00558336	0.0230452
588	PLCB4	ENSG00000101333	560.149	1.10829	0.254956	4.34697	1.38029e-05	0.000189815
589	TTPA	ENSG00000137561	22.7425	1.10765	0.316854	3.49577	0.000472701	0.00326264
590	TMEM72	ENSG00000187783	4.29359	1.10706	0.391812	2.82548	0.00472101	0.020258
591	SLC5A4-AS1	ENSG00000242082	1.44456	1.10662	0.355188	3.11558	0.00183583	0.00961953
592	C7orf57	ENSG00000164746	95.6783	1.1055	0.272604	4.05533	5.00646e-05	0.000536951
593	MIR3939	ENSG00000265828	0.583893	1.10541	0.356366	3.1019	0.00192286	0.00996556
594	AC079780.1	ENSG00000236654	0.837727	1.10429	0.319718	3.45394	0.000552455	0.00368594
595	AC020656.2	ENSG00000274979	7.95592	1.10373	0.263143	4.1944	2.73596e-05	0.000331719
596	LIF	ENSG00000128342	921.514	1.10266	0.199159	5.53657	3.08451e-08	1.18745e-06
597	NECTIN3	ENSG00000177707	468.169	1.10059	0.180147	6.10939	1.00012e-09	6.72823e-08
598	FGF13	ENSG00000129682	106.597	1.10054	0.21736	5.06323	4.12215e-07	1.03558e-05
599	AL353746.1	ENSG00000260412	8.24248	1.09977	0.402279	2.73386	0.00625971	0.0251646
600	LHFPL3-AS1	ENSG00000226869	0.895951	1.0994	0.413306	2.66001	0.0078138	0.0298885
601	LINC00540	ENSG00000276476	15.955	1.09905	0.312255	3.51973	0.000431985	0.00302947
602	SLC29A4	ENSG00000164638	281.124	1.09769	0.213544	5.14036	2.74215e-07	7.27856e-06
603	LINC02747	ENSG00000255774	5.41153	1.09232	0.412793	2.64616	0.00814106	0.0308789
604	SAMMSON	ENSG00000240405	1.74476	1.08796	0.388866	2.79778	0.0051455	0.0216728
605	TMEFF1	ENSG00000241697	4.11241	1.08706	0.271685	4.00119	6.30236e-05	0.000646391
606	ADGB	ENSG00000118492	2.9894	1.08616	0.360884	3.00973	0.00261478	0.0126625
607	AL391261.2	ENSG00000258847	0.824826	1.0819	0.313407	3.45206	0.000556334	0.00370532
608	TMEM232	ENSG00000186952	22.0221	1.08185	0.15116	7.15696	8.2483e-13	1.56759e-10
609	AL136366.1	ENSG00000225472	5.31451	1.08112	0.316829	3.41232	0.00064412	0.00416636
610	KRT222	ENSG00000213424	4.77658	1.08024	0.268807	4.01866	5.85304e-05	0.000608185
611	CNTNAP5	ENSG00000155052	0.533081	1.07985	0.422876	2.55358	0.0106621	0.0381172
612	GOLGA8DP	ENSG00000175676	0.673142	1.07832	0.341677	3.15596	0.00159973	0.00862005
613	LINC00867	ENSG00000232139	3.16428	1.07703	0.234488	4.59311	4.36684e-06	7.35743e-05
614	AC246817.1	ENSG00000253853	1.12011	1.0762	0.380712	2.82681	0.00470143	0.0202004
615	PLCH1	ENSG00000114805	338.314	1.0744	0.277019	3.87844	0.000105128	0.000972002
616	NEB	ENSG00000183091	150.135	1.07432	0.155489	6.90927	4.87149e-12	7.34783e-10
617	MSX2	ENSG00000120149	314.875	1.07427	0.230641	4.65774	3.19705e-06	5.66526e-05
618	AL139082.1	ENSG00000273523	12.1247	1.07402	0.230022	4.6692	3.02374e-06	5.4035e-05
619	AL034550.1	ENSG00000236772	6.93075	1.07335	0.236432	4.53977	5.63144e-06	9.08921e-05
620	MKRN3	ENSG00000179455	55.3333	1.07295	0.387996	2.76535	0.00568614	0.0233774
621	RSPH4A	ENSG00000111834	51.9427	1.07173	0.205784	5.20804	1.90843e-07	5.39326e-06
622	MUC3A	ENSG00000169894	281.424	1.07056	0.267024	4.00922	6.09207e-05	0.000628725
623	LRRC18	ENSG00000165383	1.08909	1.07008	0.403467	2.65221	0.00799658	0.0304376
624	SNTB1	ENSG00000172164	631.268	1.06835	0.166458	6.41815	1.37938e-10	1.26034e-08
625	IGSF10	ENSG00000152580	115.596	1.06612	0.24735	4.31017	1.6313e-05	0.000216501
626	CFAP43	ENSG00000197748	96.1606	1.06461	0.203125	5.24113	1.59595e-07	4.67358e-06
627	RNU4-53P	ENSG00000222760	0.722897	1.06412	0.354641	3.00057	0.00269478	0.0129772
628	SAMD11	ENSG00000187634	183.304	1.06401	0.218333	4.87334	1.09725e-06	2.32219e-05
629	AL035045.1	ENSG00000233625	0.999795	1.06217	0.370763	2.86483	0.0041723	0.0183865
630	CLCN3P1	ENSG00000232000	3.33883	1.06146	0.298602	3.55477	0.000378311	0.00272858
631	CALCB	ENSG00000175868	3.0642	1.06143	0.249307	4.25753	2.06695e-05	0.000263464
632	SV2A	ENSG00000159164	442.991	1.05988	0.202094	5.24451	1.56701e-07	4.60729e-06
633	AC012354.7	ENSG00000277311	5.91939	1.05823	0.433818	2.43933	0.0147144	0.0489663
634	PCDHB3	ENSG00000113205	49.2929	1.05822	0.229397	4.61306	3.96778e-06	6.79349e-05
635	LINC02535	ENSG00000234155	13.11	1.05741	0.305506	3.46117	0.000537829	0.00360863
636	LRRIQ1	ENSG00000133640	102.111	1.05682	0.296983	3.55853	0.000372943	0.00270114
637	CACNA1D	ENSG00000157388	231.697	1.05499	0.214282	4.92337	8.50681e-07	1.88869e-05
638	ACKR4	ENSG00000129048	91.0106	1.05274	0.202083	5.20942	1.89432e-07	5.36537e-06
639	AC126323.1	ENSG00000166104	9.99657	1.04832	0.320245	3.2735	0.00106226	0.00619269
640	LINC00470	ENSG00000132204	4.0721	1.04821	0.431259	2.43059	0.0150743	0.0498974
641	AC098476.1	ENSG00000279017	10.2598	1.04601	0.42021	2.48925	0.0128012	0.043806
642	PCDHA6	ENSG00000081842	5.87335	1.04574	0.277939	3.76247	0.000168242	0.00142807
643	BMP4	ENSG00000125378	476.401	1.04453	0.20678	5.05141	4.3857e-07	1.0924e-05
644	KCTD8	ENSG00000183783	5.04844	1.04443	0.308317	3.38751	0.000705304	0.00448507
645	ST6GAL2	ENSG00000144057	119.035	1.04416	0.21757	4.79921	1.59296e-06	3.17839e-05
646	AC008870.5	ENSG00000278912	17.9035	1.04299	0.386386	2.69936	0.0069473	0.0273107
647	PIFO	ENSG00000173947	224.404	1.04204	0.284419	3.66374	0.000248562	0.0019577
648	MYADML2	ENSG00000185105	3.56839	1.04115	0.228777	4.55096	5.34019e-06	8.71162e-05
649	MIR3197	ENSG00000263681	0.854303	1.04111	0.336825	3.09095	0.00199519	0.01024
650	AC097063.1	ENSG00000224570	0.700322	1.03988	0.331262	3.13914	0.00169444	0.00903938
651	PRDM16	ENSG00000142611	104.966	1.03983	0.224693	4.62778	3.696e-06	6.39518e-05
652	CPSF1P1	ENSG00000214076	15.1728	1.03886	0.265444	3.91368	9.0902e-05	0.000865527
653	GAL3ST1	ENSG00000128242	110.842	1.03703	0.311305	3.33123	0.00086462	0.00527092
654	STK32A	ENSG00000169302	42.5536	1.03592	0.309199	3.35032	0.000807178	0.00499769
655	CAMK2B	ENSG00000058404	178.809	1.0359	0.230141	4.50114	6.75899e-06	0.000105075
656	ARHGEF38-IT1	ENSG00000249885	2.50702	1.03578	0.421034	2.46008	0.0138908	0.0468244
657	DCDC2	ENSG00000146038	245.756	1.03434	0.318185	3.25075	0.00115102	0.00661581
658	C9orf24	ENSG00000164972	79.0982	1.03356	0.228933	4.51469	6.341e-06	9.99008e-05
659	AC107464.1	ENSG00000248416	0.579522	1.03319	0.263196	3.92555	8.65302e-05	0.000832661
660	ERICH3	ENSG00000178965	26.8855	1.03319	0.341192	3.02817	0.00246043	0.0120872
661	ANKRD7	ENSG00000106013	4.53071	1.03312	0.318362	3.2451	0.00117411	0.0067241
662	ARL4AP4	ENSG00000231395	1.8864	1.03299	0.199988	5.16525	2.40122e-07	6.53798e-06
663	ESRRAP2	ENSG00000235438	4.03263	1.03287	0.173476	5.95397	2.61709e-09	1.50905e-07
664	AP003717.1	ENSG00000255847	11.1427	1.03132	0.347303	2.96952	0.00298261	0.0140656
665	MUC2	ENSG00000198788	303.015	1.03027	0.274879	3.74809	0.000178185	0.00149378
666	AGT	ENSG00000135744	135.69	1.02995	0.240409	4.28415	1.83437e-05	0.000239274
667	MAGEB17	ENSG00000182798	4.07882	1.02861	0.36196	2.84177	0.00448632	0.0194752
668	PPM1AP1	ENSG00000250483	1.55363	1.02771	0.307804	3.33886	0.000841234	0.00516982
669	AC007405.2	ENSG00000235934	5.49019	1.02714	0.250192	4.10541	4.03603e-05	0.000452535
670	MTND4P9	ENSG00000250050	1.8189	1.02598	0.23832	4.30506	1.66942e-05	0.000220711
671	PKDCC	ENSG00000162878	1815.94	1.02568	0.25771	3.97997	6.89242e-05	0.000695278
672	HNF1B	ENSG00000275410	251.64	1.02492	0.379581	2.70013	0.00693114	0.0272556
673	TARID	ENSG00000227954	27.3229	1.02393	0.315201	3.24848	0.00116022	0.00665959
674	RCC2P6	ENSG00000254454	7.95886	1.02389	0.202281	5.06171	4.15509e-07	1.04248e-05
675	YWHAEP7	ENSG00000276715	15.4257	1.02271	0.330421	3.09518	0.00196695	0.0101361
676	CACNA1S	ENSG00000081248	1.89763	1.02253	0.393658	2.5975	0.00939046	0.0344962
677	FAM205A	ENSG00000205108	1.2336	1.02238	0.331154	3.08731	0.00201974	0.010345
678	CP	ENSG00000047457	4546.41	1.02201	0.300886	3.39666	0.00068214	0.00436942
679	TSPAN8	ENSG00000127324	1642.36	1.02183	0.373825	2.73344	0.0062677	0.0251887
680	FAM149A	ENSG00000109794	265.955	1.02061	0.189656	5.38137	7.39208e-08	2.45821e-06
681	DCDC1	ENSG00000170959	27.0824	1.01926	0.23808	4.28118	1.85903e-05	0.000241992
682	MKX	ENSG00000150051	112.661	1.0188	0.205289	4.96275	6.95004e-07	1.5962e-05
683	MEIS3P2	ENSG00000188013	7.90587	1.01866	0.240891	4.22871	2.35031e-05	0.000293094
684	HBE1	ENSG00000213931	0.869419	1.01642	0.407668	2.49325	0.012658	0.0434588
685	IFNL3P1	ENSG00000268510	2.41377	1.01574	0.260499	3.8992	9.65092e-05	0.000910252
686	LL22NC03-63E9.3	ENSG00000220891	1.57993	1.0154	0.364225	2.78785	0.00530586	0.0221744
687	SCAT8	ENSG00000236345	45.4087	1.01537	0.268036	3.78817	0.00015176	0.00131309
688	ABCC6P1	ENSG00000256340	22.412	1.01421	0.342518	2.96105	0.00306591	0.0143774
689	FAHD2P1	ENSG00000257302	5.11698	1.01309	0.401974	2.52028	0.0117261	0.0409695
690	POU3F2	ENSG00000184486	9.9248	1.01288	0.220963	4.58393	4.56308e-06	7.63056e-05
691	AC009185.1	ENSG00000253653	0.975344	1.01172	0.346108	2.92313	0.00346529	0.0158327
692	AL049697.3	ENSG00000218793	1.16923	1.0095	0.332848	3.03292	0.00242203	0.0119358
693	SYT10	ENSG00000110975	7.07285	1.00911	0.385036	2.62081	0.00877205	0.0327369
694	LINC02157	ENSG00000259763	0.840126	1.00844	0.38936	2.58999	0.00959799	0.0350687
695	LRP4	ENSG00000134569	936.019	1.00765	0.192763	5.2274	1.71906e-07	4.96138e-06
696	AC104461.1	ENSG00000230623	2.42952	1.00764	0.328049	3.07162	0.00212899	0.0107926
697	AC010894.3	ENSG00000237798	0.807123	1.00735	0.295929	3.40403	0.000664006	0.00427126
698	ACBD7	ENSG00000176244	79.2986	1.00636	0.184074	5.46714	4.57365e-08	1.63541e-06
699	PPP1R1B	ENSG00000131771	2042.84	1.00604	0.341112	2.94928	0.00318513	0.0148348
700	DNAH7	ENSG00000118997	92.9369	1.00576	0.207753	4.84112	1.29107e-06	2.6555e-05
701	AC226118.1	ENSG00000249574	21.7013	1.00565	0.215509	4.66638	3.06557e-06	5.46539e-05
702	ADAMTS3	ENSG00000156140	54.2036	1.0056	0.195147	5.15303	2.56314e-07	6.89978e-06
703	AP001094.2	ENSG00000265413	6.37536	1.00551	0.232573	4.3234	1.53644e-05	0.000206517
704	AC090709.1	ENSG00000257191	0.82833	1.00494	0.399219	2.51725	0.0118273	0.0411946
705	ACTBP12	ENSG00000233125	7.68329	1.00457	0.278092	3.61238	0.0003034	0.0022968
706	SLITRK6	ENSG00000184564	702.882	1.00372	0.270799	3.7065	0.000210145	0.00170968
707	A1CF	ENSG00000148584	5.42829	1.00363	0.288803	3.47513	0.000510608	0.0034639
708	AC079193.2	ENSG00000249258	0.726463	1.00292	0.323425	3.10092	0.00192921	0.00998902
709	AC092436.3	ENSG00000250541	0.85335	1.00118	0.299436	3.34356	0.000827095	0.00509941
710	HKDC1	ENSG00000156510	436.877	1.00082	0.261756	3.82347	0.000131586	0.00116942
711	C5orf49	ENSG00000215217	115.159	1.00007	0.336767	2.96961	0.00298175	0.0140633
712	MTCO1P40	ENSG00000262902	208.573	-1.00082	0.234817	-4.26214	2.02483e-05	0.000259574
713	IGKV1D-12	ENSG00000278857	12.9044	-1.00102	0.308377	-3.2461	0.00116999	0.0067057
714	AP001992.1	ENSG00000241170	125.261	-1.00118	0.126406	-7.92039	2.36758e-15	8.57064e-13
715	KRT18P8	ENSG00000264644	12.8292	-1.00191	0.182215	-5.49852	3.82996e-08	1.4175e-06
716	IGLV3-24	ENSG00000253822	0.515043	-1.00199	0.405624	-2.47025	0.0135018	0.045728
717	LINC01527	ENSG00000224308	48.5469	-1.00232	0.349034	-2.8717	0.00408275	0.01807
718	LINC00316	ENSG00000237664	0.803456	-1.00377	0.36146	-2.77698	0.00548661	0.0227396
719	CRCT1	ENSG00000169509	575.577	-1.00436	0.364843	-2.75287	0.00590762	0.0240571
720	VTRNA1-1	ENSG00000199990	0.780813	-1.0047	0.321022	-3.12968	0.00174994	0.00926267
721	IGLJ1	ENSG00000211674	2.34409	-1.00487	0.322911	-3.1119	0.00185887	0.00971211
722	AL161645.1	ENSG00000278518	17.5273	-1.0052	0.305846	-3.28663	0.00101395	0.00597152
723	PRRX2	ENSG00000167157	757.859	-1.0054	0.157165	-6.39707	1.58384e-10	1.42196e-08
724	AC008026.1	ENSG00000239246	38.2029	-1.0075	0.146262	-6.88836	5.64373e-12	8.28255e-10
725	AC022392.1	ENSG00000272988	0.555351	-1.00763	0.337318	-2.98718	0.00281566	0.0134266
726	TRABD2B	ENSG00000269113	92.7642	-1.0079	0.219899	-4.58345	4.57358e-06	7.63804e-05
727	NEFL	ENSG00000277586	1048.28	-1.00801	0.346633	-2.90801	0.00363739	0.016471
728	IGHV1-68	ENSG00000253703	1.89481	-1.00897	0.309537	-3.25962	0.00111563	0.0064504
729	IGLV3-10	ENSG00000211669	668.155	-1.00901	0.264673	-3.8123	0.00013768	0.0012114
730	IGLC2	ENSG00000211677	9368.47	-1.00908	0.217258	-4.64464	3.40673e-06	5.98105e-05
731	AL359979.1	ENSG00000226601	5.01388	-1.00911	0.308679	-3.26911	0.00107886	0.00627028
732	CCL18	ENSG00000275385	1079.38	-1.00927	0.233967	-4.31372	1.60527e-05	0.000213717
733	AC120036.1	ENSG00000248347	9.24713	-1.01346	0.344416	-2.94254	0.00325527	0.0150967
734	CD177	ENSG00000204936	271.536	-1.01458	0.247964	-4.09162	4.28371e-05	0.00047381
735	AC002398.2	ENSG00000267328	1.57359	-1.01514	0.27324	-3.71521	0.000203039	0.00166326
736	KRT18P3	ENSG00000215553	1.58637	-1.01576	0.258563	-3.92847	8.54883e-05	0.000825562
737	RNU6-437P	ENSG00000238420	0.750688	-1.01671	0.284645	-3.57185	0.000354465	0.00260151
738	ALDH3A1	ENSG00000108602	6163.18	-1.01747	0.249197	-4.08299	4.44598e-05	0.000488133
739	AC079140.2	ENSG00000250321	11.7481	-1.01869	0.153888	-6.6197	3.59929e-11	3.91226e-09
740	AC004687.1	ENSG00000265206	165.462	-1.01916	0.167433	-6.08697	1.15069e-09	7.51507e-08
741	AC116533.1	ENSG00000244398	659.386	-1.01921	0.124712	-8.17255	3.01948e-16	1.27523e-13
742	CALML5	ENSG00000178372	9526.96	-1.0195	0.303862	-3.35514	0.00079326	0.00492838
743	CYP4B1	ENSG00000142973	1535.77	-1.01973	0.280972	-3.62929	0.000284203	0.00218013
744	C1orf61	ENSG00000125462	38.8153	-1.02325	0.225152	-4.54469	5.50166e-06	8.91761e-05
745	RPS12P23	ENSG00000180172	3.6988	-1.02327	0.191195	-5.35196	8.70086e-08	2.81464e-06
746	AL355075.4	ENSG00000259001	2.59385	-1.02431	0.247815	-4.13336	3.57502e-05	0.000410657
747	KRT18P39	ENSG00000224791	3.59731	-1.02542	0.221468	-4.63011	3.65466e-06	6.33474e-05
748	IGHG4	ENSG00000211892	9228.32	-1.02645	0.242995	-4.22416	2.39837e-05	0.000298013
749	AMPD1	ENSG00000116748	13.4116	-1.027	0.218349	-4.7035	2.55741e-06	4.71193e-05
750	AL359837.1	ENSG00000229652	3.00547	-1.02734	0.198292	-5.18097	2.20738e-07	6.102e-06
751	WFDC21P	ENSG00000261040	2399.4	-1.03125	0.204907	-5.03278	4.83422e-07	1.1809e-05
752	MIR4537	ENSG00000264781	1.42193	-1.03165	0.334725	-3.08207	0.00205565	0.010488
753	AL139351.1	ENSG00000276923	6.62961	-1.03178	0.250863	-4.11291	3.90705e-05	0.000440151
754	IGKV1-9	ENSG00000241755	848.515	-1.03209	0.262671	-3.92919	8.52309e-05	0.000823502
755	OR7E11P	ENSG00000254447	0.525732	-1.03254	0.406639	-2.5392	0.0111106	0.0393217
756	RPL36AP16	ENSG00000232228	2.19756	-1.03267	0.185282	-5.5735	2.49667e-08	9.93702e-07
757	TNFRSF18	ENSG00000186891	1259.14	-1.03373	0.160895	-6.42489	1.31967e-10	1.21399e-08
758	IGKV1-8	ENSG00000240671	159.755	-1.03447	0.272086	-3.80198	0.000143543	0.00125513
759	GATA3-AS1	ENSG00000197308	13.933	-1.03491	0.243248	-4.25453	2.09485e-05	0.000265949
760	NT5CP2	ENSG00000258408	0.711901	-1.03608	0.317289	-3.26542	0.00109303	0.00634485
761	AP003721.3	ENSG00000256944	0.847272	-1.03622	0.27464	-3.77299	0.0001613	0.00138179
762	AC013270.1	ENSG00000235480	1.11252	-1.03898	0.262074	-3.96446	7.35629e-05	0.000734084
763	PLD5	ENSG00000180287	3.63844	-1.03984	0.337546	-3.08057	0.00206605	0.0105311
764	CNIH3-AS1	ENSG00000229400	0.750644	-1.04042	0.405181	-2.56779	0.010235	0.0368646
765	AC138305.3	ENSG00000279225	6.07986	-1.04114	0.148416	-7.01498	2.29987e-12	3.86806e-10
766	NTS	ENSG00000133636	3049.79	-1.04244	0.41579	-2.50712	0.0121718	0.0421357
767	AL035078.1	ENSG00000254584	1.97359	-1.04352	0.272848	-3.82456	0.000131005	0.00116562
768	P3H2	ENSG00000090530	3339.41	-1.04386	0.198478	-5.25932	1.44587e-07	4.30029e-06
769	KRT18P37	ENSG00000253943	3.22591	-1.04415	0.22443	-4.65244	3.28023e-06	5.79644e-05
770	AC096656.1	ENSG00000279844	2.78556	-1.04428	0.333341	-3.13278	0.00173159	0.009195
771	CHL1-AS2	ENSG00000224318	6.80489	-1.04572	0.352962	-2.96271	0.00304944	0.0143222
772	RNU6ATAC39P	ENSG00000252118	0.918791	-1.04599	0.284469	-3.677	0.000235994	0.00187385
773	IGKV1-27	ENSG00000244575	356.111	-1.04716	0.254282	-4.11811	3.81997e-05	0.000432907
774	AL161431.1	ENSG00000275216	1116.28	-1.04738	0.322726	-3.24542	0.00117278	0.00671751
775	AC007182.1	ENSG00000224721	6.20077	-1.04761	0.322006	-3.25338	0.00114039	0.00656664
776	MMP2-AS1	ENSG00000260135	29.2595	-1.04792	0.200455	-5.22769	1.71637e-07	4.9574e-06
777	HHLA1	ENSG00000132297	0.967256	-1.04825	0.311981	-3.35998	0.000779483	0.00486345
778	AL022718.1	ENSG00000226532	3.02298	-1.04965	0.184814	-5.67951	1.35083e-08	5.9634e-07
779	AC087273.1	ENSG00000253215	0.5756	-1.05114	0.407786	-2.57768	0.00994656	0.0360822
780	AL359092.1	ENSG00000224797	1.28328	-1.05177	0.258569	-4.06765	4.74891e-05	0.000515438
781	AP001172.1	ENSG00000270071	4.90286	-1.05252	0.3854	-2.73098	0.00631457	0.0253239
782	AC010099.1	ENSG00000213291	0.53703	-1.05259	0.266018	-3.95682	7.59538e-05	0.000751041
783	AL080243.2	ENSG00000237214	73.6766	-1.05261	0.138427	-7.60414	2.86805e-14	7.62339e-12
784	AC100791.1	ENSG00000262343	1.66076	-1.05292	0.292953	-3.59418	0.00032542	0.0024293
785	AL136380.1	ENSG00000226499	8.14138	-1.05398	0.148183	-7.11268	1.13808e-12	2.09992e-10
786	RNY3P16	ENSG00000252147	15.9727	-1.05515	0.173126	-6.09472	1.09632e-09	7.22201e-08
787	PTCRA	ENSG00000171611	12.4471	-1.05516	0.202156	-5.21954	1.7937e-07	5.13393e-06
788	MTRNR2L12	ENSG00000269028	64.4032	-1.05789	0.155838	-6.78843	1.13357e-11	1.47558e-09
789	AC007881.1	ENSG00000233870	0.450399	-1.05819	0.37042	-2.85672	0.00428045	0.0187658
790	AC104237.2	ENSG00000275612	3.10327	-1.0583	0.386662	-2.73702	0.00619982	0.0249979
791	KRT18P20	ENSG00000257758	1.97695	-1.05859	0.270868	-3.90814	9.30103e-05	0.000881846
792	VWC2	ENSG00000188730	7.16069	-1.06064	0.344701	-3.07699	0.00209106	0.0106339
793	AC016739.1	ENSG00000218175	202.81	-1.06229	0.126465	-8.39987	4.46987e-17	2.3274e-14
794	CLEC4G	ENSG00000182566	7.77996	-1.06369	0.213849	-4.97404	6.55727e-07	1.5207e-05
795	MT-TT	ENSG00000210195	20.1929	-1.06402	0.200547	-5.30556	1.12328e-07	3.49394e-06
796	NPAS4	ENSG00000174576	6.21017	-1.06424	0.224345	-4.74376	2.09791e-06	3.99441e-05
797	WFDC3	ENSG00000124116	87.5599	-1.06504	0.192992	-5.51855	3.41817e-08	1.28511e-06
798	LKAAEAR1	ENSG00000171695	9.16591	-1.06524	0.240907	-4.42178	9.78899e-06	0.000142341
799	TPSD1	ENSG00000095917	47.5742	-1.06555	0.264677	-4.02584	5.67713e-05	0.000593198
800	RPL36AP13	ENSG00000233747	1.73409	-1.06692	0.194635	-5.48165	4.21375e-08	1.53121e-06
801	AL137796.1	ENSG00000273384	2.39524	-1.06731	0.202513	-5.27034	1.3617e-07	4.09155e-06
802	AC114489.2	ENSG00000224409	11.9515	-1.06749	0.224971	-4.74501	2.08494e-06	3.97236e-05
803	AC005796.1	ENSG00000279617	4.4824	-1.06783	0.305637	-3.49378	0.000476242	0.0032835
804	TNNT3	ENSG00000130595	228.053	-1.07033	0.270759	-3.95308	7.71514e-05	0.000760115
805	CRIP1P2	ENSG00000238225	1.34173	-1.07111	0.294293	-3.63961	0.000273055	0.00211166
806	AC108751.3	ENSG00000241929	0.424679	-1.07121	0.410273	-2.61098	0.00902841	0.0334637
807	NGB	ENSG00000165553	201.144	-1.07146	0.368058	-2.91112	0.00360132	0.0163329
808	VPREB3	ENSG00000128218	30.2447	-1.07303	0.175236	-6.12336	9.16238e-10	6.25246e-08
809	SLC22A1	ENSG00000175003	33.9693	-1.07398	0.156791	-6.84971	7.39996e-12	1.03791e-09
810	GSTM3	ENSG00000134202	2763.34	-1.07416	0.186699	-5.75343	8.74516e-09	4.12923e-07
811	CD200R1L-AS1	ENSG00000242770	1.73272	-1.07431	0.320566	-3.3513	0.000804336	0.00498497
812	ETV3L	ENSG00000253831	2.05533	-1.07508	0.285563	-3.76476	0.000166711	0.00141728
813	Y_RNA	ENSG00000206844	0.618684	-1.07593	0.375797	-2.86307	0.00419558	0.0184704
814	GABBR2	ENSG00000136928	11.2772	-1.07971	0.237882	-4.53885	5.65621e-06	9.11758e-05
815	HRG	ENSG00000113905	8.6771	-1.08012	0.294744	-3.6646	0.000247724	0.00195231
816	KRBOX1	ENSG00000240747	45.1786	-1.0811	0.266338	-4.05912	4.92577e-05	0.000530843
817	NTSR2	ENSG00000169006	6.13483	-1.08133	0.352756	-3.06537	0.00217402	0.0109721
818	IGHM	ENSG00000211899	15379.3	-1.08255	0.252657	-4.28467	1.83013e-05	0.000238885
819	RPL10P9	ENSG00000233913	586.582	-1.08324	0.228465	-4.74138	2.12271e-06	4.03018e-05
820	KRT18P55	ENSG00000265480	6.34886	-1.08391	0.203237	-5.33325	9.6468e-08	3.07098e-06
821	PLA2G2F	ENSG00000158786	218.894	-1.08406	0.287503	-3.7706	0.000162858	0.00139169
822	RPL24P8	ENSG00000236801	40.3721	-1.08488	0.138846	-7.81354	5.56024e-15	1.83778e-12
823	AL049839.2	ENSG00000273259	10.8396	-1.08545	0.300545	-3.61162	0.000304293	0.00230196
824	CCL26	ENSG00000006606	34.7633	-1.08579	0.216755	-5.00932	5.46227e-07	1.30415e-05
825	RPL21P28	ENSG00000220749	90.194	-1.08715	0.123446	-8.80675	1.2883e-18	9.06821e-16
826	LINC01374	ENSG00000280560	1.12982	-1.08868	0.272905	-3.98922	6.62902e-05	0.000672994
827	STAC2	ENSG00000141750	46.397	-1.08877	0.239092	-4.55377	5.26921e-06	8.61801e-05
828	TCF15	ENSG00000125878	119.76	-1.08902	0.234596	-4.64211	3.44873e-06	6.04083e-05
829	TPSAB1	ENSG00000172236	466.456	-1.08946	0.189159	-5.75952	8.43521e-09	4.0128e-07
830	CDSN	ENSG00000204539	15.5745	-1.08977	0.292296	-3.7283	0.000192776	0.00159403
831	PFN3	ENSG00000196570	1.90249	-1.09144	0.338078	-3.22836	0.00124504	0.00705508
832	RNU2-5P	ENSG00000222465	0.881193	-1.09272	0.296068	-3.69076	0.000223585	0.00179654
833	MMP9	ENSG00000100985	3750.6	-1.09334	0.185453	-5.89548	3.73604e-09	2.0374e-07
834	H1-2	ENSG00000187837	6329.99	-1.09514	0.156401	-7.00214	2.52086e-12	4.20253e-10
835	COX7A1	ENSG00000161281	186.203	-1.09519	0.145368	-7.53392	4.92391e-14	1.26458e-11
836	RPL10P3	ENSG00000230734	40.2622	-1.09599	0.141568	-7.7418	9.80155e-15	3.05374e-12
837	RFPL1	ENSG00000128250	1.72758	-1.09677	0.27066	-4.05221	5.07371e-05	0.000542175
838	ZDHHC19	ENSG00000163958	12.21	-1.09926	0.207741	-5.29148	1.2133e-07	3.7072e-06
839	AC023644.1	ENSG00000253374	7.21658	-1.09933	0.261963	-4.19652	2.71047e-05	0.000329364
840	MESP1	ENSG00000166823	301.264	-1.09938	0.183047	-6.006	1.90152e-09	1.14907e-07
841	IGHGP	ENSG00000253755	3062.38	-1.09968	0.238513	-4.61058	4.01555e-06	6.86599e-05
842	IGLV3-9	ENSG00000211670	277.408	-1.10068	0.266278	-4.13357	3.57166e-05	0.000410395
843	SPINK7	ENSG00000145879	147.411	-1.10219	0.379217	-2.90648	0.00365515	0.0165297
844	TCF4-AS1	ENSG00000267028	1.98255	-1.10294	0.36657	-3.00881	0.00262274	0.012693
845	RAMACL	ENSG00000235272	9.31714	-1.1035	0.263048	-4.19504	2.72818e-05	0.000330987
846	AL136982.5	ENSG00000271573	5.15744	-1.10352	0.383108	-2.88045	0.00397112	0.0176665
847	PINCR	ENSG00000224294	2.60113	-1.10475	0.315279	-3.50403	0.000458271	0.00317979
848	AC106872.6	ENSG00000249617	1.82165	-1.10658	0.216204	-5.11823	3.08423e-07	8.06823e-06
849	AC069209.1	ENSG00000274029	5.92647	-1.10869	0.18756	-5.91109	3.39858e-09	1.8886e-07
850	LCN6	ENSG00000267206	4.31083	-1.10869	0.242948	-4.56348	5.03127e-06	8.29177e-05
851	AL390718.1	ENSG00000261817	0.833271	-1.10892	0.306364	-3.61961	0.000295051	0.00224547
852	AC022916.3	ENSG00000267744	0.899974	-1.10973	0.321095	-3.4561	0.000548058	0.00366238
853	IGKV2D-28	ENSG00000242534	6.21793	-1.11047	0.368037	-3.01728	0.00255053	0.0124337
854	IGHD6-25	ENSG00000225825	0.517818	-1.11078	0.401813	-2.76442	0.00570246	0.023435
855	CHCHD2P4	ENSG00000213118	1.42184	-1.11123	0.362159	-3.06835	0.00215246	0.0108916
856	AC026782.2	ENSG00000248870	0.955007	-1.11434	0.398166	-2.79868	0.00513114	0.0216248
857	AC009228.1	ENSG00000242628	2.94347	-1.11503	0.334042	-3.33798	0.000843891	0.00518279
858	AC006483.1	ENSG00000228974	10.6703	-1.11539	0.156554	-7.12463	1.04359e-12	1.95404e-10
859	AC009878.1	ENSG00000278840	2.459	-1.11545	0.404779	-2.75569	0.00585682	0.0239117
860	CACNG2	ENSG00000166862	0.605602	-1.11664	0.371918	-3.00238	0.00267874	0.012913
861	AC103563.7	ENSG00000233850	7.86448	-1.11719	0.324653	-3.44117	0.000579207	0.00382283
862	RPL21P13	ENSG00000242837	13.1135	-1.11845	0.310918	-3.59725	0.000321605	0.00240729
863	C8G	ENSG00000176919	80.9862	-1.11905	0.149192	-7.50074	6.34595e-14	1.55159e-11
864	PCDH8	ENSG00000136099	27.1131	-1.11982	0.374311	-2.99169	0.00277439	0.0132747
865	RN7SL587P	ENSG00000240233	1.54774	-1.12258	0.22956	-4.89011	1.00779e-06	2.16908e-05
866	CD177P1	ENSG00000204933	4.73099	-1.12283	0.33515	-3.35023	0.000807445	0.00499772
867	AL391097.2	ENSG00000227705	2.67191	-1.12362	0.253901	-4.42543	9.62506e-06	0.000140279
868	SPRR2D	ENSG00000163216	4890.43	-1.12378	0.328387	-3.42213	0.000621334	0.00404469
869	AC008938.1	ENSG00000260072	0.614157	-1.12471	0.286859	-3.92077	8.8267e-05	0.000846161
870	DPYSL5	ENSG00000157851	17.2218	-1.12471	0.330742	-3.40057	0.000672451	0.0043181
871	EN1	ENSG00000163064	250.346	-1.12653	0.320377	-3.51627	0.000437658	0.00306023
872	SCGB3A2	ENSG00000164265	4.50982	-1.12732	0.374056	-3.01378	0.00258017	0.0125428
873	AC120349.1	ENSG00000269365	4.2259	-1.1281	0.237098	-4.75793	1.95584e-06	3.77311e-05
874	AL031123.1	ENSG00000226281	45.5801	-1.12966	0.191447	-5.90062	3.62137e-09	1.98341e-07
875	AC107993.1	ENSG00000267222	2.14301	-1.12999	0.21602	-5.23095	1.68639e-07	4.88566e-06
876	LINC00582	ENSG00000229228	8.29007	-1.13124	0.233797	-4.83856	1.30782e-06	2.67979e-05
877	TRIML2	ENSG00000179046	16.573	-1.13553	0.355982	-3.18986	0.00142341	0.00784101
878	CRHR1	ENSG00000120088	24.3946	-1.13625	0.305957	-3.71376	0.0002042	0.00167097
879	HSPB1P1	ENSG00000236060	393.899	-1.13629	0.170656	-6.65835	2.76917e-11	3.12333e-09
880	HCST	ENSG00000126264	296.19	-1.13768	0.155521	-7.31528	2.56853e-13	5.33497e-11
881	AL023584.2	ENSG00000237851	2.14335	-1.13856	0.22862	-4.98012	6.35442e-07	1.47997e-05
882	OR7E158P	ENSG00000254948	9.32016	-1.1395	0.29704	-3.83617	0.000124965	0.00112172
883	KRT14	ENSG00000186847	173634	-1.1397	0.331241	-3.4407	0.000580205	0.00382808
884	AC008649.1	ENSG00000267291	20.2661	-1.14062	0.232046	-4.91552	8.85477e-07	1.95e-05
885	AL354754.1	ENSG00000231901	25.1903	-1.1419	0.393677	-2.90061	0.00372441	0.0167731
886	NUTF2P6	ENSG00000259710	2.00509	-1.14205	0.239992	-4.75869	1.94851e-06	3.76719e-05
887	RPL39P29	ENSG00000236860	0.495209	-1.14535	0.281807	-4.06431	4.81742e-05	0.000522017
888	AC027279.1	ENSG00000260816	17.4487	-1.1485	0.145063	-7.91725	2.42817e-15	8.6816e-13
889	SERPINB11	ENSG00000206072	181.109	-1.15063	0.336678	-3.4176	0.000631748	0.0041047
890	UQCRBP2	ENSG00000227941	1.29559	-1.15335	0.300258	-3.84119	0.000122441	0.0011052
891	AC118755.1	ENSG00000262296	1.80918	-1.15736	0.243177	-4.75933	1.94238e-06	3.75916e-05
892	ZDHHC22	ENSG00000177108	4.06429	-1.15884	0.335874	-3.45024	0.000560096	0.00372385
893	SNORA70B	ENSG00000206937	0.593651	-1.16088	0.310585	-3.73772	0.0001857	0.0015452
894	AC253536.4	ENSG00000235689	2.62494	-1.16127	0.383407	-3.02882	0.00245515	0.0120694
895	FRG2FP	ENSG00000232783	0.55174	-1.16458	0.462099	-2.52019	0.0117293	0.0409743
896	C1QTNF4	ENSG00000172247	38.4955	-1.16522	0.232974	-5.0015	5.68848e-07	1.34968e-05
897	IGLV3-12	ENSG00000211667	14.8011	-1.16522	0.283353	-4.11227	3.9179e-05	0.000441242
898	RPS27P29	ENSG00000240231	4.63737	-1.16664	0.178682	-6.52914	6.61468e-11	6.65143e-09
899	WTAPP1	ENSG00000255282	30.3274	-1.16681	0.227608	-5.1264	2.95335e-07	7.75791e-06
900	CYP4F8	ENSG00000186526	29.6802	-1.1699	0.309911	-3.77496	0.000160031	0.00137371
901	CDH19	ENSG00000071991	9.96055	-1.17061	0.286426	-4.08694	4.37097e-05	0.000481427
902	TXNP5	ENSG00000228236	9.59477	-1.1741	0.186753	-6.2869	3.2387e-10	2.6248e-08
903	AL118508.1	ENSG00000230387	120.189	-1.17593	0.281241	-4.18123	2.89942e-05	0.000347218
904	MT-TI	ENSG00000210100	0.679603	-1.17648	0.350283	-3.35867	0.000783196	0.00488073
905	OVCH1-AS1	ENSG00000257599	1.75255	-1.17675	0.289256	-4.0682	4.73772e-05	0.000514811
906	AL590682.1	ENSG00000238085	16.8341	-1.17697	0.160017	-7.3553	1.90504e-13	4.10362e-11
907	AC245517.5	ENSG00000275361	2.56755	-1.17797	0.319972	-3.68147	0.000231892	0.00184746
908	RPL10P6	ENSG00000230076	194.528	-1.17851	0.254895	-4.62353	3.77268e-06	6.50043e-05
909	AC005722.4	ENSG00000264785	5.07667	-1.17905	0.315195	-3.74071	0.000183503	0.00152959
910	LIM2	ENSG00000105370	1.43272	-1.18033	0.443519	-2.66129	0.00778418	0.0297928
911	RPL31P12	ENSG00000227207	1.20541	-1.18078	0.259235	-4.55486	5.24206e-06	8.58698e-05
912	AC006237.1	ENSG00000271392	19.7747	-1.18086	0.272864	-4.32765	1.50709e-05	0.000203298
913	AC103563.3	ENSG00000231331	9.80078	-1.1813	0.301454	-3.91867	8.90372e-05	0.000851183
914	CORO6	ENSG00000167549	494.534	-1.18192	0.192808	-6.13004	8.78588e-10	6.06082e-08
915	HSPB3	ENSG00000169271	24.5056	-1.18212	0.297223	-3.97721	6.97293e-05	0.000700981
916	AC018442.1	ENSG00000235683	1.51946	-1.18568	0.22981	-5.15939	2.4775e-07	6.72642e-06
917	PYDC1	ENSG00000169900	9.47691	-1.18608	0.367697	-3.22569	0.0012567	0.007104
918	AC004835.1	ENSG00000230392	3.64581	-1.18806	0.272199	-4.36467	1.27313e-05	0.000177454
919	COL5A1-AS1	ENSG00000204011	1.48263	-1.19247	0.322547	-3.69704	0.000218126	0.00176104
920	GNG8	ENSG00000167414	12.0876	-1.19685	0.185255	-6.46054	1.04329e-10	9.93871e-09
921	AL358944.1	ENSG00000254532	0.994906	-1.19708	0.365711	-3.27329	0.00106302	0.0061962
922	LHX5-AS1	ENSG00000257935	1.39145	-1.19743	0.361244	-3.31474	0.000917268	0.00551493
923	Y_RNA	ENSG00000200164	4.55018	-1.19842	0.202794	-5.90954	3.43054e-09	1.90357e-07
924	RPL17P22	ENSG00000243592	6.71799	-1.19893	0.169333	-7.08034	1.43804e-12	2.59051e-10
925	AL161636.1	ENSG00000229699	1.86567	-1.19972	0.290718	-4.12676	3.67918e-05	0.000419949
926	RPL37P2	ENSG00000239559	27.6722	-1.19992	0.14398	-8.33399	7.8163e-17	3.80895e-14
927	AC092620.1	ENSG00000241772	1.28325	-1.20042	0.257283	-4.66577	3.07462e-06	5.47383e-05
928	FLG	ENSG00000143631	151.516	-1.20058	0.292863	-4.09945	4.14125e-05	0.000460664
929	FP671120.6	ENSG00000280800	0.883179	-1.20197	0.413897	-2.90404	0.00368384	0.0166188
930	NKX1-2	ENSG00000229544	97.6883	-1.20309	0.270171	-4.45306	8.46536e-06	0.00012693
931	IGKV2D-29	ENSG00000243264	148.509	-1.204	0.276795	-4.34981	1.36258e-05	0.000187448
932	RPL13AP25	ENSG00000136149	394.956	-1.20438	0.133103	-9.04851	1.44938e-19	1.17214e-16
933	IGKV1-17	ENSG00000240382	521.776	-1.20438	0.272967	-4.41219	1.02332e-05	0.000147235
934	MZB1	ENSG00000170476	1376.06	-1.20627	0.212829	-5.66778	1.4466e-08	6.32904e-07
935	IGLV5-37	ENSG00000211654	28.6896	-1.20645	0.352558	-3.42199	0.000621645	0.00404601
936	CYP2AB1P	ENSG00000233441	5.86119	-1.20686	0.343576	-3.51265	0.000443664	0.00309368
937	LILRA4	ENSG00000239961	33.8802	-1.20834	0.207668	-5.81861	5.93397e-09	3.01941e-07
938	QRFPR	ENSG00000186867	60.5513	-1.20872	0.496019	-2.43684	0.0148162	0.0492191
939	AC093063.1	ENSG00000268088	12.1546	-1.20904	0.28758	-4.20417	2.62038e-05	0.00031995
940	AL450226.2	ENSG00000280242	0.92585	-1.20966	0.25467	-4.74991	2.03512e-06	3.89893e-05
941	AC026495.1	ENSG00000258654	5.15498	-1.21011	0.298516	-4.05376	5.04009e-05	0.000539493
942	AC064847.1	ENSG00000218682	2.40036	-1.21022	0.208154	-5.81406	6.09769e-09	3.0862e-07
943	AC011479.1	ENSG00000267748	52.5784	-1.21054	0.177776	-6.80937	9.80263e-12	1.32127e-09
944	GSTM1	ENSG00000134184	2046.53	-1.21083	0.343668	-3.52324	0.000426306	0.0029982
945	AC084357.3	ENSG00000255583	0.56935	-1.2149	0.45165	-2.68992	0.00714687	0.0278732
946	AP001086.1	ENSG00000243779	1.89713	-1.21506	0.203627	-5.96709	2.41527e-09	1.41238e-07
947	KHDC1L	ENSG00000256980	21.503	-1.21625	0.267189	-4.55202	5.31343e-06	8.68597e-05
948	AC104564.4	ENSG00000264647	1.95632	-1.21771	0.256428	-4.74875	2.04679e-06	3.91538e-05
949	RNU1-67P	ENSG00000207175	4.21997	-1.21967	0.216849	-5.62452	1.86025e-08	7.79581e-07
950	AL355309.1	ENSG00000214748	3.18924	-1.22005	0.215991	-5.64862	1.61738e-08	6.96223e-07
951	KRTAP19-1	ENSG00000184351	7.13767	-1.22089	0.481925	-2.53336	0.0112975	0.039812
952	PSPC1P1	ENSG00000227879	36.3836	-1.22149	0.204525	-5.97234	2.3388e-09	1.374e-07
953	FOXI3	ENSG00000214336	36.9471	-1.22222	0.37859	-3.22835	0.00124508	0.00705508
954	AC007849.1	ENSG00000242795	5.71292	-1.22256	0.249392	-4.90217	9.47817e-07	2.06101e-05
955	AC111170.1	ENSG00000200651	1.97914	-1.2228	0.237038	-5.15869	2.48688e-07	6.73943e-06
956	CEBPE	ENSG00000092067	16.5447	-1.22404	0.222587	-5.49914	3.8164e-08	1.41385e-06
957	PTX4	ENSG00000251692	8.60685	-1.22565	0.297791	-4.1158	3.85832e-05	0.000436083
958	RNU6-1010P	ENSG00000199627	0.809737	-1.2259	0.307153	-3.99116	6.57505e-05	0.000669124
959	AL122058.1	ENSG00000226308	15.3291	-1.22611	0.28284	-4.33499	1.45769e-05	0.000197881
960	AC005336.2	ENSG00000267218	1.53373	-1.22873	0.313425	-3.92033	8.84261e-05	0.000847046
961	DPEP2NB	ENSG00000263201	1.46948	-1.23694	0.371709	-3.32771	0.000875624	0.00532179
962	ZFP57	ENSG00000204644	203.563	-1.2411	0.34588	-3.58824	0.000332915	0.00247296
963	IL36A	ENSG00000136694	81.4603	-1.24131	0.426999	-2.90706	0.00364841	0.0165051
964	NPPB	ENSG00000120937	1.56153	-1.24273	0.422973	-2.93809	0.00330239	0.0152457
965	CHODL-AS1	ENSG00000231755	0.889647	-1.24283	0.371568	-3.34483	0.000823335	0.00507788
966	SPRR2A	ENSG00000241794	7384.48	-1.24353	0.331289	-3.75359	0.000174318	0.00146986
967	LINC00615	ENSG00000196243	0.990159	-1.24402	0.367906	-3.38135	0.000721298	0.00456182
968	TRBV13	ENSG00000276405	6.90453	-1.24452	0.265425	-4.68877	2.74852e-06	4.99146e-05
969	RPS28P4	ENSG00000237039	409.201	-1.24498	0.146031	-8.5255	1.52151e-17	9.03634e-15
970	LINC01502	ENSG00000237339	4.12169	-1.24622	0.388032	-3.21164	0.00131977	0.00738693
971	FAM228A	ENSG00000186453	15.0017	-1.24847	0.308167	-4.0513	5.09348e-05	0.000543677
972	IGKV5-2	ENSG00000211599	55.2602	-1.24914	0.301	-4.14996	3.32538e-05	0.000387604
973	AC093496.1	ENSG00000255021	1.89111	-1.25007	0.35722	-3.49943	0.000466252	0.00322751
974	RABGAP1L-IT1	ENSG00000223525	1.03297	-1.25263	0.27819	-4.50279	6.70657e-06	0.000104474
975	PSG7	ENSG00000221878	0.626274	-1.25334	0.480831	-2.60661	0.00914424	0.033781
976	AC006262.4	ENSG00000277748	11.0767	-1.25393	0.3385	-3.70436	0.000211927	0.00172196
977	IGKV6D-21	ENSG00000225523	27.5055	-1.25404	0.30591	-4.09937	4.14268e-05	0.000460688
978	IFNK	ENSG00000147896	9.63677	-1.2548	0.380867	-3.29459	0.000985639	0.00583735
979	KRT79	ENSG00000185640	62.7173	-1.25629	0.272667	-4.60742	4.0769e-06	6.93346e-05
980	AL049775.3	ENSG00000258945	0.455045	-1.25689	0.506441	-2.4818	0.0130719	0.0445616
981	B4GALNT2	ENSG00000167080	176.976	-1.25741	0.353473	-3.55729	0.000374702	0.00271129
982	LINC02690	ENSG00000255226	0.453568	-1.25773	0.515125	-2.44161	0.014622	0.04874
983	IGHV3-65	ENSG00000253209	2.39325	-1.25803	0.346796	-3.6276	0.000286073	0.00219138
984	TGM3	ENSG00000125780	258.436	-1.25867	0.345943	-3.63837	0.000274372	0.00212012
985	AC079793.1	ENSG00000228655	2.25069	-1.26149	0.223921	-5.63362	1.76465e-08	7.44442e-07
986	ASPG	ENSG00000166183	563.642	-1.26158	0.220246	-5.72807	1.01581e-08	4.69721e-07
987	PSG1	ENSG00000231924	2.11924	-1.26321	0.406054	-3.11094	0.00186493	0.00973843
988	IGKV1-39	ENSG00000242371	34.3115	-1.27058	0.303402	-4.18778	2.81696e-05	0.000339453
989	TPSB2	ENSG00000197253	655.386	-1.27131	0.204387	-6.22013	4.96731e-10	3.74618e-08
990	ACKR1	ENSG00000213088	466.248	-1.27195	0.220528	-5.76775	8.03381e-09	3.85562e-07
991	MYH6	ENSG00000197616	3.67228	-1.27293	0.313859	-4.05573	4.99788e-05	0.000536479
992	AL035706.1	ENSG00000237076	1.42914	-1.27296	0.299329	-4.2527	2.11208e-05	0.000267477
993	APOD	ENSG00000189058	493.469	-1.27366	0.205694	-6.19201	5.9402e-10	4.40991e-08
994	RN7SL233P	ENSG00000242971	2.07631	-1.27492	0.255061	-4.99848	5.77847e-07	1.36762e-05
995	CACNG1	ENSG00000108878	4.61405	-1.27648	0.304813	-4.18773	2.81761e-05	0.000339453
996	CYP26A1	ENSG00000095596	88.0572	-1.27672	0.286165	-4.46147	8.13992e-06	0.00012268
997	AC092810.3	ENSG00000232537	1.63322	-1.27692	0.433711	-2.94418	0.00323813	0.0150301
998	LINC00384	ENSG00000232117	1.4109	-1.27731	0.273295	-4.67373	2.95773e-06	5.29122e-05
999	PRAMENP	ENSG00000197549	7.17261	-1.27806	0.319366	-4.00186	6.2847e-05	0.000645102
1000	TCL1A	ENSG00000100721	30.7969	-1.27844	0.256393	-4.98625	6.15614e-07	1.44709e-05
1001	AP003393.1	ENSG00000254561	4.1757	-1.28211	0.218737	-5.86141	4.58961e-09	2.43307e-07
1002	IGKV3D-7	ENSG00000228325	3.49371	-1.28216	0.343118	-3.73679	0.000186385	0.00154988
1003	MRGPRG-AS1	ENSG00000236301	0.838172	-1.28229	0.52616	-2.43708	0.0148064	0.0491917
1004	MYL7	ENSG00000106631	11.4222	-1.28479	0.283716	-4.52843	5.94246e-06	9.47852e-05
1005	PSME2P6	ENSG00000227462	4.04552	-1.28674	0.189655	-6.78461	1.16404e-11	1.49983e-09
1006	LINC01343	ENSG00000237290	5.7232	-1.28686	0.315164	-4.08316	4.44279e-05	0.000487924
1007	C19orf33	ENSG00000167644	7192.03	-1.28802	0.179534	-7.17425	7.27054e-13	1.39572e-10
1008	AL451165.1	ENSG00000186328	1.02301	-1.29075	0.476343	-2.7097	0.00673442	0.0266669
1009	IGKC	ENSG00000211592	93655.6	-1.29076	0.228398	-5.65137	1.59173e-08	6.86738e-07
1010	HS3ST6	ENSG00000162040	158.54	-1.29081	0.285861	-4.51553	6.31594e-06	9.96137e-05
1011	CLEC4O	ENSG00000267453	22.0154	-1.29319	0.319704	-4.04495	5.2335e-05	0.00055577
1012	KRT31	ENSG00000094796	155.072	-1.29777	0.331621	-3.91341	9.10028e-05	0.00086627
1013	RNU6-238P	ENSG00000200183	0.492455	-1.29873	0.408022	-3.18298	0.00145768	0.00799286
1014	AP000851.2	ENSG00000281655	2.83064	-1.29987	0.322366	-4.03227	5.52395e-05	0.000581139
1015	KRT18P10	ENSG00000214207	23.5091	-1.30053	0.20003	-6.50165	7.94437e-11	7.82294e-09
1016	AC105101.1	ENSG00000278891	1.73433	-1.30727	0.242609	-5.38836	7.11048e-08	2.37913e-06
1017	NTNG1	ENSG00000162631	42.2665	-1.30793	0.254886	-5.13142	2.87566e-07	7.58001e-06
1018	AC044840.1	ENSG00000266696	1.55482	-1.31017	0.254813	-5.14169	2.72272e-07	7.24218e-06
1019	IGHV1-58	ENSG00000211968	97.4986	-1.31093	0.301716	-4.34492	1.39328e-05	0.000191255
1020	AC021594.2	ENSG00000267780	0.74116	-1.31461	0.505667	-2.59976	0.00932903	0.0343036
1021	DPPA2P4	ENSG00000261429	0.70425	-1.31612	0.424137	-3.10306	0.00191531	0.00993464
1022	KLK14	ENSG00000129437	117.602	-1.32097	0.244928	-5.3933	6.91772e-08	2.33312e-06
1023	LINC02031	ENSG00000238837	14.2613	-1.32177	0.299371	-4.41517	1.0093e-05	0.000145647
1024	EEF1A2	ENSG00000101210	272.966	-1.32192	0.266741	-4.95582	7.20268e-07	1.64726e-05
1025	LINC01322	ENSG00000244128	5.72885	-1.32216	0.484555	-2.72861	0.00636012	0.025474
1026	PTPRJ-AS1	ENSG00000254879	0.819381	-1.3257	0.306219	-4.32924	1.49622e-05	0.000202105
1027	AC131571.1	ENSG00000228061	2.15207	-1.32936	0.240278	-5.53262	3.15484e-08	1.20761e-06
1028	NMRAL2P	ENSG00000171658	251.146	-1.33229	0.248623	-5.35866	8.38405e-08	2.73074e-06
1029	OVAAL	ENSG00000236719	1.50495	-1.33285	0.392586	-3.39507	0.000686114	0.00439191
1030	CST4	ENSG00000101441	5.04136	-1.3329	0.422207	-3.15698	0.00159414	0.00859752
1031	KRT18P13	ENSG00000214417	10.2213	-1.33385	0.201129	-6.63179	3.3163e-11	3.64313e-09
1032	RNA5SP425	ENSG00000222268	0.764862	-1.33404	0.269501	-4.95002	7.42063e-07	1.68677e-05
1033	AL121578.1	ENSG00000259977	0.921104	-1.33645	0.47074	-2.83905	0.00452486	0.0196
1034	AP003419.1	ENSG00000256514	0.614518	-1.3384	0.389094	-3.43978	0.00058219	0.00383985
1035	AC022915.3	ENSG00000253892	0.568233	-1.34017	0.391141	-3.4263	0.000611861	0.00399259
1036	CYP4Z2P	ENSG00000154198	10.1581	-1.34385	0.292301	-4.59747	4.27662e-06	7.22784e-05
1037	HES5	ENSG00000197921	49.1836	-1.34613	0.208107	-6.46846	9.90096e-11	9.50342e-09
1038	AC027288.2	ENSG00000257604	3.81005	-1.34929	0.230504	-5.85366	4.80861e-09	2.53855e-07
1039	LINC01989	ENSG00000261156	1.07363	-1.35309	0.46606	-2.90325	0.00369307	0.0166497
1040	SPINK6	ENSG00000178172	247.276	-1.35386	0.422988	-3.2007	0.00137094	0.0076173
1041	RPL29P19	ENSG00000224594	78.5473	-1.35542	0.233701	-5.79982	6.63852e-09	3.31142e-07
1042	AC092490.1	ENSG00000249790	15.4271	-1.35748	0.261159	-5.19789	2.01565e-07	5.65841e-06
1043	AL121989.1	ENSG00000267734	2.0072	-1.3577	0.228096	-5.95234	2.6433e-09	1.52e-07
1044	TLX1	ENSG00000107807	27.7129	-1.35946	0.362302	-3.7523	0.00017522	0.00147543
1045	CGA	ENSG00000135346	29.8218	-1.36127	0.474551	-2.86854	0.00412377	0.0182219
1046	IGLV3-15	ENSG00000253786	0.479875	-1.36242	0.536942	-2.53736	0.0111692	0.0394598
1047	MMP13	ENSG00000137745	1540.56	-1.36266	0.306373	-4.44771	8.67905e-06	0.000129494
1048	IGKV1OR2-1	ENSG00000235235	0.37519	-1.36342	0.534433	-2.55115	0.0107368	0.0383235
1049	AC009145.4	ENSG00000280274	2.55649	-1.36388	0.210845	-6.46863	9.88933e-11	9.50342e-09
1050	AC129507.4	ENSG00000262920	9.64152	-1.37042	0.362639	-3.77903	0.000157443	0.00135578
1051	CCL19	ENSG00000172724	588.769	-1.3721	0.250369	-5.48031	4.24572e-08	1.53989e-06
1052	AC087164.2	ENSG00000279428	1.61057	-1.37435	0.258989	-5.30658	1.11703e-07	3.47733e-06
1053	IGKV2-24	ENSG00000241294	257.961	-1.37441	0.269521	-5.09947	3.40607e-07	8.78323e-06
1054	MYLPF	ENSG00000180209	37.7727	-1.37449	0.169356	-8.116	4.81784e-16	1.9691e-13
1055	LINC02608	ENSG00000226251	7.87546	-1.37547	0.280853	-4.89747	9.70799e-07	2.10018e-05
1056	LINC02448	ENSG00000257230	4.43729	-1.37587	0.440354	-3.12447	0.00178126	0.00939051
1057	IGHV3-64	ENSG00000223648	60.4581	-1.381	0.277208	-4.98181	6.29915e-07	1.47071e-05
1058	AL033523.1	ENSG00000228793	3.57723	-1.38424	0.258471	-5.35549	8.53231e-08	2.76954e-06
1059	LCE3A	ENSG00000185962	11.2606	-1.38822	0.403876	-3.43723	0.000587691	0.00386674
1060	KLK2	ENSG00000167751	14.5959	-1.3891	0.373745	-3.71671	0.000201832	0.00165623
1061	AC103855.3	ENSG00000255041	0.672714	-1.39031	0.546908	-2.54212	0.0110181	0.0390963
1062	TLX1NB	ENSG00000236311	1.75083	-1.39438	0.440491	-3.16552	0.00154805	0.00839509
1063	RPS23P6	ENSG00000241641	7.12328	-1.40228	0.201781	-6.9495	3.66581e-12	5.78163e-10
1064	IGLC3	ENSG00000211679	6632.26	-1.40333	0.232516	-6.03543	1.58538e-09	9.92756e-08
1065	IGLV5-45	ENSG00000211650	171.621	-1.40759	0.288701	-4.87561	1.08475e-06	2.2983e-05
1066	AF274573.1	ENSG00000230153	0.398888	-1.41056	0.536672	-2.62836	0.00857988	0.0321714
1067	AF186192.3	ENSG00000263612	16.5622	-1.41274	0.385068	-3.66881	0.000243685	0.00192607
1068	RN7SKP214	ENSG00000201078	0.882367	-1.41417	0.342567	-4.12816	3.65672e-05	0.000418272
1069	TSKS	ENSG00000126467	39.8222	-1.41585	0.259608	-5.4538	4.93055e-08	1.74173e-06
1070	IGKV2-28	ENSG00000244116	26.2074	-1.41691	0.346915	-4.08431	4.42074e-05	0.000485783
1071	SSC4D	ENSG00000146700	341.08	-1.41847	0.194321	-7.29963	2.8856e-13	5.96096e-11
1072	IGKV1OR2-9	ENSG00000271351	1.64603	-1.42304	0.362888	-3.92143	8.8024e-05	0.000844684
1073	AC079210.1	ENSG00000267461	3.72837	-1.42617	0.244542	-5.83199	5.47688e-09	2.83619e-07
1074	LINC01192	ENSG00000241369	0.548181	-1.42697	0.451902	-3.15769	0.00159024	0.0085832
1075	CHIT1	ENSG00000133063	578.736	-1.43004	0.264459	-5.40743	6.3936e-08	2.18348e-06
1076	FABP12	ENSG00000197416	18.4376	-1.43339	0.344568	-4.15996	3.18303e-05	0.000373994
1077	GPR12	ENSG00000132975	2.13019	-1.43708	0.525013	-2.73722	0.00619599	0.024991
1078	FOLR3	ENSG00000110203	20.0696	-1.44592	0.265508	-5.44587	5.1552e-08	1.81434e-06
1079	AKR1B10P1	ENSG00000213606	16.6885	-1.44764	0.311184	-4.65203	3.28676e-06	5.80259e-05
1080	IGHG3	ENSG00000211897	23110.1	-1.44826	0.236495	-6.12385	9.13412e-10	6.24439e-08
1081	KRT16P6	ENSG00000226145	1790.57	-1.45284	0.333945	-4.35055	1.35799e-05	0.000187077
1082	RPL37P6	ENSG00000241431	44.2521	-1.45316	0.157834	-9.20686	3.35819e-20	3.19112e-17
1083	AC055874.1	ENSG00000259446	1.75036	-1.46052	0.582984	-2.50525	0.0122366	0.0423252
1084	LBX1	ENSG00000138136	24.6935	-1.46454	0.429194	-3.4123	0.000644172	0.00416636
1085	AC026403.1	ENSG00000229119	266.586	-1.46499	0.161261	-9.08462	1.04064e-19	8.78992e-17
1086	IGHV2-70D	ENSG00000211974	100.471	-1.46704	0.312114	-4.70035	2.5971e-06	4.76311e-05
1087	KRT4	ENSG00000170477	18042.8	-1.47026	0.333128	-4.4135	1.01713e-05	0.000146499
1088	AGBL1	ENSG00000273540	0.491561	-1.48116	0.452445	-3.27369	0.00106154	0.00619096
1089	PRDM9	ENSG00000164256	0.797579	-1.48786	0.510056	-2.91706	0.0035335	0.0161003
1090	OTOP2	ENSG00000183034	17.5466	-1.48823	0.26325	-5.6533	1.57395e-08	6.80612e-07
1091	AL096855.1	ENSG00000221083	2.50853	-1.48839	0.235274	-6.3262	2.51265e-10	2.09442e-08
1092	AC004000.1	ENSG00000237903	8.04508	-1.50143	0.190577	-7.8783	3.3186e-15	1.15725e-12
1093	AC022634.2	ENSG00000253949	0.961734	-1.50611	0.61169	-2.46222	0.0138081	0.046595
1094	BMS1P9	ENSG00000198312	0.688713	-1.50616	0.47079	-3.19923	0.00137798	0.00764625
1095	LINC01820	ENSG00000228100	0.535751	-1.50651	0.436711	-3.44966	0.000561286	0.00372981
1096	AL360014.1	ENSG00000260390	1.70981	-1.51044	0.349002	-4.32788	1.50551e-05	0.000203211
1097	C12orf77	ENSG00000226397	1.21806	-1.51397	0.341668	-4.43111	9.37505e-06	0.000137366
1098	IGLV6-57	ENSG00000211640	1469.25	-1.51761	0.260418	-5.82759	5.62331e-09	2.89231e-07
1099	AC107983.1	ENSG00000227077	62.1129	-1.52001	0.157565	-9.64684	5.0695e-22	6.21586e-19
1100	NR5A1	ENSG00000136931	8.34746	-1.53117	0.250877	-6.10327	1.03921e-09	6.9269e-08
1101	IGFL3	ENSG00000188624	22.0233	-1.53205	0.368582	-4.15661	3.23007e-05	0.000378726
1102	AC097375.1	ENSG00000248991	0.947117	-1.53463	0.343521	-4.46734	7.91964e-06	0.000119883
1103	PSCA	ENSG00000167653	2768.8	-1.54382	0.24694	-6.2518	4.05748e-10	3.17989e-08
1104	AC000032.1	ENSG00000260246	3.22856	-1.54444	0.411684	-3.75151	0.000175773	0.00147944
1105	PLA2G2D	ENSG00000117215	223.491	-1.55886	0.264961	-5.88333	4.02093e-09	2.17405e-07
1106	AC005224.2	ENSG00000266378	8.77243	-1.56809	0.189239	-8.28631	1.16818e-16	5.41496e-14
1107	AL138916.1	ENSG00000227748	0.680541	-1.57295	0.422377	-3.72405	0.000196053	0.00161543
1108	OTOP3	ENSG00000182938	54.9285	-1.57428	0.347859	-4.52561	6.02218e-06	9.58154e-05
1109	CYP4F34P	ENSG00000244155	0.74904	-1.5783	0.504055	-3.1312	0.00174094	0.00922533
1110	SPRR2E	ENSG00000203785	3740.05	-1.57931	0.365307	-4.32323	1.53763e-05	0.000206593
1111	AC073957.1	ENSG00000225146	7.49978	-1.58966	0.376844	-4.21834	2.46105e-05	0.000304386
1112	PDE2A-AS2	ENSG00000256633	37.8201	-1.594	0.244395	-6.52223	6.92714e-11	6.92896e-09
1113	KRT10	ENSG00000186395	11216.4	-1.59545	0.206461	-7.72764	1.0956e-14	3.35837e-12
1114	IGKV6D-41	ENSG00000211626	1.63083	-1.59724	0.406848	-3.92588	8.64124e-05	0.00083195
1115	LORICRIN	ENSG00000203782	8.79492	-1.59901	0.289573	-5.52196	3.35245e-08	1.26793e-06
1116	KRT76	ENSG00000185069	7.72863	-1.60506	0.293268	-5.47302	4.42419e-08	1.58945e-06
1117	DSG1	ENSG00000134760	843.291	-1.6116	0.377813	-4.26561	1.99357e-05	0.000256345
1118	AC006262.3	ENSG00000269745	3.07846	-1.61785	0.389834	-4.1501	3.32329e-05	0.000387479
1119	HMHB1	ENSG00000158497	0.764614	-1.6207	0.333464	-4.86019	1.17275e-06	2.45599e-05
1120	PASD1	ENSG00000166049	1.22718	-1.62088	0.55388	-2.92642	0.00342889	0.0156913
1121	SOX1-OT	ENSG00000224243	0.782009	-1.62216	0.556469	-2.9151	0.00355571	0.0161743
1122	C1QL2	ENSG00000144119	3.2415	-1.62297	0.38018	-4.26895	1.96393e-05	0.000253375
1123	AL031733.2	ENSG00000241666	8.59776	-1.62586	0.189806	-8.56588	1.07252e-17	6.70313e-15
1124	DANT1	ENSG00000229335	2.80872	-1.63856	0.631067	-2.59649	0.00941817	0.0345645
1125	LINC02404	ENSG00000257893	1.08128	-1.64176	0.430235	-3.81597	0.00013565	0.00119658
1126	AC005336.3	ENSG00000279717	4.14769	-1.65536	0.409562	-4.04177	5.30488e-05	0.00056151
1127	IGKV1D-27	ENSG00000224607	9.99953	-1.66165	0.325461	-5.10553	3.29874e-07	8.54703e-06
1128	AC053513.1	ENSG00000250166	0.980947	-1.66263	0.419686	-3.96161	7.44459e-05	0.000739788
1129	SPANXB1	ENSG00000227234	2.99662	-1.67765	0.621542	-2.69917	0.00695123	0.0273233
1130	RNU4-62P	ENSG00000222057	8.35398	-1.67796	0.201249	-8.33774	7.57214e-17	3.73789e-14
1131	TRIM72	ENSG00000177238	42.2705	-1.68663	0.25217	-6.68849	2.25479e-11	2.62897e-09
1132	IGLV8-61	ENSG00000211638	491.698	-1.70165	0.285763	-5.95478	2.60428e-09	1.50439e-07
1133	OR7A1P	ENSG00000268834	1.57094	-1.70208	0.551166	-3.08815	0.00201404	0.0103228
1134	AC074389.2	ENSG00000231476	0.467003	-1.70364	0.630594	-2.70165	0.00689967	0.0271684
1135	P3H2-AS1	ENSG00000225764	13.5999	-1.7094	0.265956	-6.42736	1.29836e-10	1.19783e-08
1136	AC103855.4	ENSG00000255519	0.819359	-1.71032	0.450292	-3.79825	0.000145723	0.0012701
1137	IGKV6-21	ENSG00000211611	105.627	-1.71338	0.309468	-5.53655	3.08491e-08	1.18745e-06
1138	LBP	ENSG00000129988	34.7434	-1.73658	0.33295	-5.21574	1.83081e-07	5.21657e-06
1139	IGKV1D-39	ENSG00000251546	13.1417	-1.73785	0.304987	-5.69812	1.21134e-08	5.47479e-07
1140	AC007375.3	ENSG00000269883	0.465226	-1.74234	0.65183	-2.673	0.00751759	0.028983
1141	LBX1-AS1	ENSG00000227128	17.6636	-1.74887	0.367591	-4.75765	1.95856e-06	3.77318e-05
1142	HS3ST4	ENSG00000182601	66.9329	-1.76744	0.414301	-4.26608	1.98938e-05	0.000255893
1143	IGLV10-54	ENSG00000211642	157.857	-1.77325	0.297921	-5.95207	2.6477e-09	1.52023e-07
1144	BOK-AS1	ENSG00000234235	2.28097	-1.77757	0.302153	-5.88301	4.02861e-09	2.17511e-07
1145	LINC02660	ENSG00000226005	1.25705	-1.78261	0.540296	-3.29932	0.000969201	0.00576696
1146	AC078962.1	ENSG00000225195	2.11018	-1.80473	0.240599	-7.50097	6.33482e-14	1.55159e-11
1147	SMCP	ENSG00000163206	2.02597	-1.80972	0.407027	-4.44618	8.74094e-06	0.000130189
1148	PSG2	ENSG00000242221	1.13253	-1.82611	0.371709	-4.91275	8.98061e-07	1.96662e-05
1149	PSG5	ENSG00000204941	13.9278	-1.84784	0.305437	-6.04982	1.45012e-09	9.24815e-08
1150	KRT24	ENSG00000167916	635.876	-1.85319	0.41621	-4.45253	8.48654e-06	0.000127097
1151	KRT3	ENSG00000186442	71.3394	-1.86808	0.264247	-7.06946	1.55534e-12	2.77552e-10
1152	ADIPOQ	ENSG00000181092	2.01944	-1.91513	0.496166	-3.85986	0.000113451	0.00103362
1153	AL356277.2	ENSG00000224583	0.704508	-1.932	0.72428	-2.66747	0.00764236	0.0293534
1154	SPRR2B	ENSG00000196805	116.333	-1.93683	0.428595	-4.51902	6.21279e-06	9.83131e-05
1155	PRSS56	ENSG00000237412	18.6013	-1.96315	0.609727	-3.21972	0.00128317	0.00721603
1156	SPRR2F	ENSG00000244094	618.414	-1.96657	0.374738	-5.24786	1.53872e-07	4.54443e-06
1157	PSG6	ENSG00000170848	2.61951	-2.00041	0.455474	-4.39193	1.1235e-05	0.000159642
1158	PSG4	ENSG00000243137	90.5928	-2.02863	0.347518	-5.83749	5.29944e-09	2.75556e-07
1159	RN7SL180P	ENSG00000242860	4.20846	-2.0322	0.246575	-8.24169	1.69801e-16	7.59308e-14
1160	AP000812.2	ENSG00000255860	6.88219	-2.09337	0.346129	-6.04796	1.46693e-09	9.33971e-08
1161	AC011840.1	ENSG00000231421	1.25787	-2.10592	0.57089	-3.68884	0.000225275	0.00180688
1162	AC044893.1	ENSG00000253474	5.66131	-2.16042	0.498194	-4.3365	1.44772e-05	0.000196879
1163	ESRG	ENSG00000265992	20.61	-2.16409	0.510988	-4.2351	2.28445e-05	0.000286008
1164	AP000812.3	ENSG00000256518	3.04079	-2.23591	0.495819	-4.50953	6.49704e-06	0.000102047
1165	KLK3	ENSG00000142515	36.7951	-2.23826	0.514561	-4.34985	1.36231e-05	0.000187448
1166	SLC1A6	ENSG00000105143	92.7904	-2.30144	0.38439	-5.98726	2.1341e-09	1.26944e-07
1167	PNMA5	ENSG00000198883	36.9331	-2.33709	0.33135	-7.05324	1.74803e-12	3.03391e-10
1168	AADACL3	ENSG00000188984	1.04438	-2.34794	0.631531	-3.71786	0.00020092	0.00164945
1169	SPRR2G	ENSG00000159516	179.074	-2.34842	0.404449	-5.80648	6.38e-09	3.19504e-07
1170	ZFP42	ENSG00000179059	10.4682	-2.36338	0.545778	-4.33029	1.48912e-05	0.0002015
1171	LINC02617	ENSG00000256288	5.44763	-2.41879	0.4244	-5.69932	1.20287e-08	5.45597e-07
1172	IGLVI-70	ENSG00000253239	17.1929	-2.51034	0.326003	-7.70034	1.35707e-14	3.99862e-12
1173	AC097451.1	ENSG00000250657	1.78276	-2.70109	0.935726	-2.88663	0.00389393	0.0173943
1174	KRT1	ENSG00000167768	3705.21	-2.72049	0.367511	-7.40249	1.33654e-13	2.98834e-11
1175	OR3A2	ENSG00000221882	2.06118	-2.72501	0.524668	-5.19379	2.06058e-07	5.7548e-06
1176	GSTA9P	ENSG00000243236	22.088	-2.79664	0.43719	-6.39685	1.58619e-10	1.42196e-08
1177	LINC02582	ENSG00000261780	15.1976	-3.25707	0.532371	-6.11804	9.47348e-10	6.42322e-08
1178	HSD3B1	ENSG00000203857	2.64486	-3.32514	0.789441	-4.21201	2.53107e-05	0.000310859
